# Supplementary material for: Relationship between the microbiome and obesity-associated cancer risk using Mendelian randomisation
Source: Int J Obes (Lond). 2026 Feb 19;50(6):1208–14. doi: 10.1038/s41366-026-02032-3 (PMC13286985; doi:10.1038/s41366-026-02032-3)
Supplement: Supplementary file 1 — Supplementary Tables 1–16 [file 41366_2026_2032_MOESM1_ESM.xlsx]

## Sheet: Legend
S1 Table: BMI and WHRadjBMI GWAS consortium details
S2 Table: Cancer GWAS details
S3 Table: Instrumental variables for BMI after clumping
S4 Table: Instrumental variables for WHRadjBMI after clumping
S5 Table: Instrumental variables for microbial taxa after clumping
S6 Table: Power calculations and F-statistics for BMI
S7 Table: Power calculations and F-statistics for WHRadjBMI
S8 Table: Reverse MR analysis of cancer risk on BMI/WHRadjBMI
S9 Table: MR analysis of microbial taxa abundance on cancer risk
S10 Table: Power calculations and F-statistics for microbial taxa
S11 Table: Reverse MR analysis of cancer risk on microbial taxa
S12 Table: MR validation of microbial taxa and CRC associations with instruments clumped with a window size of 1 Mb
S13 Table: MR replication of microbial taxa and CRC associations in FinnGen cohort
S14 Table: MR replication of microbial taxa and CRC associations in colon cancer GWAS
S15 Table: MR replication of microbial taxa and CRC associations in rectal cancer GWAS
S16 Table: Associations with each of the microbe IVs found when searching the GWAS Catalog

## Sheet: S1_Table
S1 Table: BMI and WHRadjBMI GWAS consortium details
Trait	No. of participants	PubMed ID	No. of contributing studies	GWAS Catalog ID
BMI	681275	30124842	126	GCST006900
WHRadjBMI	694649	30239722	58	GCST008999
BMI, body mass index; WHRadjBMI, waist-hip ratio adjusted for BMI

## Sheet: S2_Table
S2 Table: Cancer GWAS details
Cancer	Cases	Controls	PubMed ID	No. of contributing studies	GWAS Catalog ID
Breast	133384	113789	32424353	82	GCST010098 GCST010099 GCST010100
Colorectal (GWAS Catalog)	73673	86854	36539618	16	GCST90129505
Colorectal (FinnGen)	6847	314193	36653562	10	NA
Colorectal colon (FinnGen)	4143
Colorectal rectum (FinnGen)	2490
Endometrial	8758	46126	30093612	17	GCST006465
Lung	29266	56450	28604730	26	GCST004744 GCST004746 GCST004747 GCST004748 GCST004749 GCST004750
Oesophageal	16790	32476	35882562	5	NA
Ovarian	26293	68502	28346442	77	GCST004415 GCST004416 GCST004417 GCST004418 GCST004419 GCST004461 GCST004462 GCST004478 GCST004479 GCST004480 GCST004481
Prostate	79194	61112	29892016	8	GCST006085
Renal	10784	20406	28598434	5	GCST004710

## Sheet: S3_Table
S3 Table: Instrumental variables for BMI after clumping
CHR	POS	SNP	Effect_Allele	Other_Allele	N	Freq_Effect_Allele	Beta	SE	P
16	53798523	rs8047395	A	G	788856	0.5061	0.0642	0.0017	0
18	57838401	rs663129	A	G	788948	0.2301	0.0545	0.0019	1.6e-178
2	635721	rs6755502	T	C	795357	0.1699	-0.0573	0.0021	2.5e-156
1	177889480	rs543874	A	G	795504	0.8048	-0.0475	0.002	1.2e-122
2	25150296	rs10182181	A	G	792111	0.5247	-0.0325	0.0016	6.7e-90
11	27679916	rs6265	T	C	795458	0.1951	-0.0412	0.0021	1e-86
4	45182527	rs10938397	A	G	793518	0.5683	-0.0324	0.0016	3.4e-86
6	50803050	rs987237	A	G	795612	0.8197	-0.0409	0.0021	9.3e-84
12	50247468	rs7138803	A	G	795588	0.3772	0.03	0.0017	2.3e-71
18	58039276	rs2229616	T	C	760183	0.02017	-0.106	0.0059	4.7e-71
19	46180184	rs11672660	T	C	768426	0.2049	-0.034	0.0021	1.7e-60
16	28883241	rs7498665	A	G	790299	0.5962	-0.0271	0.0017	5.6e-60
5	75003678	rs2307111	T	C	795430	0.6038	0.0265	0.0016	1.6e-58
11	47529947	rs7124681	A	C	795474	0.4133	0.0263	0.0016	3.2e-58
1	72838529	rs1993709	A	G	786001	0.1823	-0.0331	0.0021	1.9e-57
3	185834499	rs9816226	A	T	778333	0.1801	-0.0323	0.0021	1.6e-52
19	47569003	rs3810291	A	G	763296	0.6703	0.0274	0.0018	2.1e-52
15	68104367	rs13329567	T	C	793953	0.2308	-0.0293	0.002	1e-50
16	19935389	rs12446632	A	G	788565	0.1424	-0.0352	0.0024	2.9e-50
4	103188709	rs13107325	T	C	792045	0.07373	0.047	0.0032	1.1e-47
14	79940383	rs7144011	T	G	794117	0.2136	0.0282	0.002	5.2e-47
6	34579431	rs2744974	T	C	789647	0.338	0.0249	0.0018	1.4e-45
9	28410996	rs1412235	C	G	790147	0.3175	0.0246	0.0017	6e-45
3	49924424	rs11713193	A	G	692159	0.5073	0.0239	0.0017	2.4e-44
16	29994922	rs3814883	T	C	685519	0.4764	0.0232	0.0017	1.1e-40
1	110082886	rs7550711	T	C	769184	0.03058	0.0649	0.005	3.2e-38
1	201841476	rs2820311	A	G	691876	0.6631	-0.0235	0.0018	4.1e-38
16	4015729	rs879620	T	C	688377	0.6179	0.0231	0.0018	5.3e-38
1	78623626	rs17391694	T	C	767720	0.1189	0.0317	0.0025	7.5e-38
5	87978252	rs16903285	T	C	687944	0.8593	-0.0331	0.0026	7.6e-38
13	54102206	rs12429545	A	G	778918	0.1248	0.0316	0.0025	9.6e-38
2	58935282	rs4671328	T	G	679487	0.4467	0.0219	0.0017	2.2e-36
1	96924097	rs11165643	T	C	792657	0.5828	0.0206	0.0017	1.4e-35
7	75101065	rs17207196	T	C	668894	0.4118	-0.0221	0.0018	2.1e-35
14	25928179	rs10132280	A	C	786578	0.3017	-0.0223	0.0018	5.6e-35
16	31011183	rs4889606	A	G	788888	0.6199	0.0202	0.0017	2.8e-33
8	76806584	rs17405819	T	C	795493	0.699	0.0215	0.0018	4.3e-33
11	43648368	rs4237643	T	G	692491	0.3062	0.0223	0.0019	4.3e-33
16	69556715	rs889398	T	C	789694	0.4247	-0.0196	0.0016	1.3e-32
12	939480	rs11611246	T	G	779823	0.21	0.024	0.002	5e-32
18	21116998	rs12964689	A	G	692097	0.5176	0.0203	0.0017	5.1e-32
3	94038085	rs1454687	C	G	692324	0.4773	0.0202	0.0017	5.2e-32
3	131758077	rs1320903	A	G	691519	0.3174	0.0216	0.0018	9.2e-32
3	85866335	rs2122042	T	G	793383	0.2056	0.0235	0.002	2.3e-31
12	122963550	rs12369179	T	C	674260	0.08782	-0.0359	0.0031	2.5e-31
2	59307725	rs6545714	A	G	793368	0.6139	-0.0191	0.0017	9.1e-31
20	6612832	rs1884897	A	G	789534	0.3692	-0.0194	0.0017	1.3e-30
20	51107290	rs17806379	T	C	690043	0.1789	-0.0258	0.0022	1.5e-30
9	15634326	rs4740619	T	C	794491	0.5479	0.0186	0.0016	2.3e-30
5	107439012	rs40067	A	G	681695	0.1713	-0.0266	0.0023	7.1e-30
1	74995225	rs7551507	T	C	794579	0.5633	-0.0184	0.0016	9.3e-30
6	40371918	rs1579557	T	C	692405	0.2998	0.0213	0.0019	1.1e-29
19	18820308	rs757318	A	C	792816	0.4805	-0.0185	0.0016	2.4e-29
1	49589847	rs657452	A	G	767846	0.3784	0.0188	0.0017	7.2e-29
1	77967523	rs12049202	T	C	691566	0.203	0.024	0.0022	1e-28
16	28330790	rs2726040	C	G	756576	0.6002	0.0191	0.0017	1.2e-28
17	78611724	rs12939549	A	G	793950	0.5665	0.018	0.0016	2.7e-28
7	76608143	rs2245368	T	C	678119	0.8256	-0.0257	0.0023	4.9e-28
14	29736838	rs12885454	A	C	793069	0.3431	-0.0185	0.0017	2.4e-27
11	8639200	rs4929923	T	C	794933	0.3624	-0.0181	0.0017	7.2e-27
8	10761585	rs6985109	A	G	793993	0.5338	-0.0177	0.0017	1.5e-26
3	141275436	rs16851483	T	G	692316	0.06928	0.0369	0.0035	3.2e-26
19	30286822	rs17513613	T	C	789575	0.6764	-0.0186	0.0018	3.6e-26
3	61236462	rs2365389	T	C	783625	0.4143	-0.0174	0.0017	1.3e-25
17	46252346	rs208015	T	C	691575	0.0784	0.0356	0.0034	1.4e-25
19	45395619	rs2075650	A	G	779741	0.8606	0.0244	0.0023	1.5e-25
8	9796321	rs615632	T	C	788636	0.5299	-0.0174	0.0017	3.2e-25
15	73093991	rs7164727	T	C	791156	0.681	0.0182	0.0017	3.3e-25
10	21821274	rs7084454	A	G	678564	0.335	0.0193	0.0019	4e-25
17	1846831	rs4516268	A	C	786617	0.1925	-0.0217	0.0021	5.2e-25
5	74362222	rs4621537	A	G	529216	0.6449	0.0201	0.0019	6.1e-25
5	87697533	rs6870983	T	C	792455	0.2177	-0.0204	0.002	6.5e-25
6	35206553	rs732594	A	C	673045	0.4636	-0.018	0.0018	1e-24
1	47684677	rs977747	T	G	793546	0.4051	0.0169	0.0017	1.3e-24
5	153537893	rs7715256	T	G	795302	0.5781	-0.0166	0.0016	2.2e-24
1	50165334	rs10788915	C	G	691765	0.678	-0.0187	0.0018	2.6e-24
17	47090785	rs11079849	T	C	687694	0.3199	-0.0188	0.0019	4.8e-24
4	137083193	rs1296328	A	C	683488	0.4343	0.0179	0.0018	4.9e-24
8	73439070	rs1431659	A	G	689739	0.2656	0.0196	0.0019	6e-24
2	213413231	rs7599312	A	G	780823	0.2652	-0.0186	0.0019	6.9e-24
12	103699685	rs7488867	T	C	635746	0.2639	-0.0204	0.002	8.4e-24
10	114758349	rs7903146	T	C	795624	0.2912	-0.0181	0.0018	1.3e-23
2	205375909	rs4482463	A	C	635414	0.9213	-0.0331	0.0033	2.8e-23
17	21261560	rs4986044	T	C	787219	0.4687	-0.0164	0.0016	3.3e-23
14	103246470	rs3803286	A	G	691435	0.3431	0.0181	0.0018	4.1e-23
1	62594677	rs2481665	T	C	795247	0.5592	0.0161	0.0016	7.2e-23
21	46570896	rs427943	A	C	712095	0.4331	-0.017	0.0017	7.3e-23
2	181550962	rs1528435	T	C	794198	0.6331	0.0164	0.0017	9.1e-23
6	108996963	rs3800229	T	G	792474	0.7123	0.0175	0.0018	1.4e-22
17	34914787	rs12150665	T	C	795501	0.5942	0.0162	0.0017	1.6e-22
8	8380471	rs7827182	C	G	582727	0.4946	0.0177	0.0018	1.7e-22
13	28011963	rs1218822	A	G	794711	0.6663	0.0168	0.0017	1.9e-22
7	103417557	rs11496125	T	C	684574	0.4212	0.0169	0.0017	3e-22
11	115044850	rs1048932	A	C	795167	0.4162	-0.016	0.0017	3.8e-22
11	13331226	rs4757144	A	G	690082	0.5878	0.0169	0.0018	5.6e-22
8	11422936	rs12549150	T	C	677660	0.4842	0.017	0.0018	6.2e-22
1	96289734	rs1361739	A	G	689358	0.3264	-0.0176	0.0018	6.9e-22
16	53712135	rs1477199	A	G	794442	0.8549	-0.0228	0.0024	9.4e-22
10	99769388	rs577525	T	C	690616	0.4324	-0.0166	0.0017	9.7e-22
1	190239907	rs10920678	A	G	788624	0.4291	0.0155	0.0016	1.5e-21
14	33302882	rs17522122	T	G	774342	0.4812	0.0159	0.0017	1.5e-21
13	59178258	rs9538141	A	G	676674	0.509	0.0164	0.0017	3.5e-21
3	25106437	rs6804842	A	G	789179	0.428	-0.0156	0.0017	3.6e-21
13	33147548	rs7332115	T	G	795567	0.6266	0.0159	0.0017	3.6e-21
14	94006257	rs9989141	T	C	752768	0.6387	0.0162	0.0017	3.6e-21
8	116750548	rs2694047	A	G	690295	0.253	-0.0188	0.002	3.9e-21
2	26940294	rs12468863	T	C	784269	0.5239	-0.0153	0.0016	5.1e-21
16	20375776	rs4483850	A	T	691672	0.509	0.0162	0.0017	5.2e-21
6	163033350	rs13191362	A	G	792699	0.8802	0.0236	0.0025	5.9e-21
14	103862322	rs2010281	A	G	794009	0.3552	-0.0161	0.0017	6.7e-21
3	136300927	rs12630999	A	G	789241	0.7467	0.0175	0.0019	8.5e-21
8	8890098	rs1045529	T	C	692570	0.4449	0.0161	0.0017	1.6e-20
16	20255123	rs11074446	T	C	773181	0.8694	0.0225	0.0024	1.8e-20
2	416815	rs4639527	A	G	691706	0.6988	-0.0172	0.0019	3.3e-20
7	113028634	rs2396625	A	T	678792	0.4338	-0.0162	0.0018	3.6e-20
11	30422068	rs2065418	T	G	691707	0.6377	0.0166	0.0018	3.6e-20
5	170459675	rs7730898	A	G	792975	0.729	0.0168	0.0018	4.5e-20
12	41880909	rs2733287	A	C	681730	0.5171	-0.0157	0.0017	6.8e-20
16	3599655	rs12448257	A	G	779628	0.218	0.0184	0.002	8.1e-20
18	56883319	rs7243357	T	G	791550	0.8272	0.0194	0.0021	9.1e-20
2	50233352	rs930295	A	C	690522	0.1583	0.0211	0.0023	1e-19
13	58631525	rs9569808	A	G	692054	0.7697	0.0186	0.002	1e-19
15	95271404	rs7181498	T	C	690980	0.3691	0.0163	0.0018	1e-19
16	70514828	rs7919	A	C	685991	0.4495	-0.0158	0.0017	1e-19
5	95728898	rs6235	C	G	691708	0.7298	-0.0175	0.0019	1.5e-19
10	104685299	rs12411886	A	C	792405	0.08261	0.0271	0.003	1.5e-19
7	113353254	rs13227658	T	C	688960	0.5534	-0.0157	0.0017	1.7e-19
6	83433228	rs9294260	A	G	783533	0.4731	0.0147	0.0016	1.8e-19
13	96922191	rs1927790	T	C	794326	0.5891	-0.0148	0.0016	1.8e-19
22	40604945	rs4820408	T	G	794185	0.408	0.0151	0.0017	2.1e-19
10	102395440	rs17094222	T	C	791705	0.7961	-0.0181	0.002	2.2e-19
2	86766153	rs7557796	T	C	692414	0.3476	0.016	0.0018	2.3e-19
9	103088321	rs7025938	C	G	691581	0.6813	-0.0166	0.0019	3.7e-19
6	51152988	rs2478879	A	G	681168	0.6054	0.0159	0.0018	3.8e-19
3	85095897	rs7628129	T	C	683300	0.4666	-0.0154	0.0017	5.3e-19
19	4060707	rs895330	C	G	684271	0.8076	0.0201	0.0023	5.5e-19
10	87410904	rs7899106	A	G	793689	0.95223	-0.0331	0.0037	1e-18
3	154034950	rs355777	C	G	689978	0.4106	0.0153	0.0017	1.4e-18
13	28620036	rs9507983	T	C	692568	0.6072	-0.0156	0.0018	1.4e-18
1	1708801	rs12044597	A	G	789125	0.4971	-0.0143	0.0016	1.7e-18
2	6155557	rs10929925	A	C	787036	0.4301	-0.0143	0.0016	1.8e-18
19	31019780	rs11084553	A	G	691103	0.8482	0.021	0.0024	1.8e-18
2	105454590	rs10197031	T	C	691479	0.7166	-0.0166	0.0019	1.9e-18
6	98539519	rs901630	T	C	794597	0.3973	-0.0146	0.0017	1.9e-18
11	69445173	rs592483	T	C	781871	0.5716	-0.0147	0.0017	2e-18
11	65594820	rs7102454	T	C	691134	0.6565	-0.0158	0.0018	2.4e-18
5	95856501	rs2611742	T	C	691646	0.5961	-0.0152	0.0017	3.7e-18
19	18215247	rs273504	A	G	690672	0.5734	-0.0153	0.0018	4.4e-18
3	52815905	rs2710323	T	C	790805	0.5196	-0.0141	0.0016	4.8e-18
7	77829768	rs1852006	A	G	692290	0.3519	-0.0156	0.0018	4.9e-18
19	34309532	rs29941	A	G	794542	0.3135	-0.0152	0.0018	5.1e-18
9	120378483	rs1928295	T	C	793649	0.5539	0.0141	0.0016	5.4e-18
16	72996162	rs756717	A	G	771976	0.3973	-0.0148	0.0017	5.4e-18
3	88104411	rs1006896	A	C	691892	0.8939	0.0234	0.0027	5.5e-18
2	228985505	rs4500930	T	C	680852	0.3461	0.0156	0.0018	6.5e-18
2	147903382	rs429343	A	G	689345	0.4187	0.015	0.0017	6.8e-18
17	65870073	rs12602912	T	C	777510	0.2048	0.0176	0.0021	9.9e-18
14	47367616	rs3007105	T	C	785488	0.4697	0.0142	0.0017	1.1e-17
17	5283252	rs1000940	A	G	794558	0.7013	-0.0154	0.0018	1.1e-17
10	126594078	rs17636031	T	C	782807	0.7299	-0.016	0.0019	1.2e-17
3	170724883	rs8192675	T	C	795515	0.7112	-0.0152	0.0018	1.4e-17
13	111984244	rs2479958	A	G	664268	0.4925	0.0154	0.0018	1.5e-17
1	151018861	rs6587552	A	G	689723	0.2409	0.0173	0.002	1.6e-17
8	14095900	rs13263601	A	C	686196	0.6522	-0.0154	0.0018	2.2e-17
21	40309436	rs13047416	C	G	683228	0.6231	0.0154	0.0018	2.2e-17
18	52479487	rs8092503	A	G	777619	0.7685	-0.0165	0.0019	2.3e-17
9	16719445	rs10962549	T	C	692271	0.168	0.0198	0.0023	2.5e-17
2	62848319	rs13417156	T	C	741230	0.5639	-0.0144	0.0017	2.6e-17
7	32369148	rs215634	A	G	681296	0.3788	0.0152	0.0018	2.6e-17
16	72251132	rs811054	T	C	779353	0.5367	0.0141	0.0017	2.7e-17
8	76301610	rs2926614	T	C	688042	0.1809	-0.0189	0.0022	3.2e-17
7	99064466	rs13240600	A	G	692233	0.8448	0.0204	0.0024	3.5e-17
5	80841914	rs10942267	A	G	689084	0.6912	0.0156	0.0019	3.9e-17
2	230817437	rs2162524	T	C	691302	0.6679	-0.0155	0.0018	4.1e-17
11	130794253	rs7925214	T	C	677603	0.5133	0.0147	0.0018	4.4e-17
1	97431052	rs995258	A	C	692419	0.5779	0.0144	0.0017	4.5e-17
3	173119378	rs488029	A	G	678051	0.5492	0.0145	0.0017	5.1e-17
5	63020706	rs1503526	T	C	747347	0.5162	-0.014	0.0017	5.5e-17
6	120213880	rs2357760	A	G	791053	0.6754	0.0145	0.0017	6.8e-17
2	100814858	rs4556997	A	C	792972	0.1349	0.0197	0.0024	6.9e-17
13	66205704	rs9540493	A	G	785493	0.4419	0.0139	0.0017	8.1e-17
2	67841326	rs12477088	T	C	690936	0.5978	0.0145	0.0017	8.9e-17
16	387867	rs11866815	T	C	792501	0.2461	-0.0156	0.0019	1e-16
1	23299906	rs6692586	A	G	690921	0.168	0.0192	0.0023	1.1e-16
7	74101909	rs6964833	T	C	767150	0.7433	-0.0157	0.0019	1.2e-16
1	2444414	rs7535528	A	G	632868	0.3741	-0.0152	0.0018	1.4e-16
6	97753223	rs13209872	C	G	686531	0.3403	-0.0152	0.0018	1.4e-16
12	108376269	rs1895957	T	G	686069	0.2219	-0.0171	0.0021	1.4e-16
4	130731284	rs4864201	T	C	795263	0.3531	0.0141	0.0017	1.5e-16
2	211608379	rs4673553	T	G	686078	0.5438	-0.0142	0.0017	2.1e-16
15	51748610	rs3736485	A	G	790404	0.4557	0.0134	0.0016	2.5e-16
5	139080745	rs13174863	A	G	773762	0.8452	-0.0192	0.0023	2.9e-16
19	1891992	rs3957285	A	G	681716	0.5261	0.0144	0.0018	2.9e-16
12	24060075	rs10842240	C	G	691476	0.1158	0.0218	0.0027	3.1e-16
5	122734005	rs13184896	T	G	794825	0.4346	-0.0133	0.0016	3.3e-16
15	81058652	rs12593036	A	G	686055	0.7007	0.0154	0.0019	3.8e-16
3	104606144	rs1436344	C	G	692017	0.5922	0.0141	0.0017	4.1e-16
18	60845884	rs12454712	T	C	715252	0.6296	-0.0144	0.0018	4.4e-16
20	15819495	rs8123881	A	G	793018	0.8701	-0.0196	0.0024	4.4e-16
14	30495719	rs10483389	T	C	782081	0.04022	0.0342	0.0042	4.5e-16
6	12124855	rs2228213	A	G	795595	0.3481	-0.0139	0.0017	4.6e-16
8	77342772	rs7010763	A	G	677284	0.2906	-0.0159	0.002	4.9e-16
12	56494991	rs2271189	A	G	675192	0.4051	-0.0144	0.0018	5e-16
15	79432359	rs12595749	A	G	692290	0.5714	0.0141	0.0017	5.7e-16
4	25423538	rs6841761	T	G	793477	0.5252	-0.0131	0.0016	6.4e-16
16	53764849	rs4280233	T	G	777304	0.05502	-0.0293	0.0036	6.8e-16
2	28973883	rs4372836	T	C	794417	0.3034	0.0142	0.0018	7.3e-16
18	1839601	rs8097672	A	T	686063	0.8472	-0.02	0.0025	8.4e-16
5	43191033	rs7730004	T	C	690164	0.6693	0.0148	0.0018	9.1e-16
4	38699657	rs3209570	A	G	674149	0.3748	-0.0143	0.0018	9.8e-16
20	32553047	rs4012234	T	G	689653	0.4076	-0.0141	0.0018	9.9e-16
1	243684019	rs946824	T	C	689849	0.141	0.0206	0.0026	1.1e-15
3	42417982	rs33485	T	C	690171	0.7309	-0.0158	0.002	1.1e-15
11	134601012	rs12364470	T	G	787411	0.8374	-0.0178	0.0022	1.1e-15
1	154991389	rs905938	T	C	795227	0.7325	-0.0149	0.0019	1.2e-15
3	84221774	rs9827823	T	C	691925	0.8511	0.0193	0.0024	1.2e-15
3	90124806	rs17804073	A	T	675279	0.4433	-0.0141	0.0018	1.3e-15
4	18483405	rs10939792	C	G	636727	0.671	-0.0152	0.0019	1.4e-15
7	49616203	rs10269783	A	G	790551	0.3896	0.0133	0.0017	1.4e-15
10	118672531	rs10886017	A	C	786354	0.2524	0.0152	0.0019	1.4e-15
2	174980833	rs7573263	T	C	681572	0.4092	0.0142	0.0018	1.6e-15
2	55281901	rs7601895	C	G	679924	0.7043	0.0149	0.0019	1.7e-15
6	50275258	rs17665162	T	C	791156	0.94329	-0.0285	0.0036	1.7e-15
6	51789259	rs4711986	A	G	687827	0.3541	0.0143	0.0018	1.7e-15
7	114350102	rs2045293	T	C	683636	0.4026	0.014	0.0018	1.9e-15
9	37183628	rs13290794	A	G	688742	0.3582	-0.0141	0.0018	1.9e-15
5	50914726	rs12189178	T	C	789640	0.03783	0.0364	0.0046	2.2e-15
13	31033232	rs1045411	T	C	776153	0.2647	-0.0148	0.0019	2.3e-15
14	79499850	rs10146527	T	C	781339	0.6361	0.0137	0.0017	2.3e-15
1	112318484	rs12033257	A	G	664083	0.6165	0.0146	0.0018	2.4e-15
9	96484342	rs9650755	A	G	691183	0.7336	-0.0154	0.002	2.8e-15
5	122732050	rs13156123	T	G	685925	0.565	0.0137	0.0017	2.9e-15
9	11831420	rs17820822	T	G	690065	0.6446	0.0143	0.0018	2.9e-15
1	82379446	rs284227	T	C	792227	0.7448	-0.0147	0.0019	3.5e-15
3	135800693	rs13079205	A	G	685558	0.7263	-0.0154	0.002	3.7e-15
3	53777176	rs2680648	T	C	686125	0.765	0.016	0.002	3.8e-15
1	39569571	rs2282231	T	C	689443	0.2249	0.0165	0.0021	4.8e-15
6	33771673	rs2281819	A	T	687785	0.2302	-0.016	0.002	5.1e-15
12	90216146	rs12299814	A	C	687962	0.2525	-0.0157	0.002	5.2e-15
16	68381978	rs2307022	A	G	795159	0.3344	0.0135	0.0017	5.5e-15
3	82646519	rs716764	T	C	691701	0.8351	0.0179	0.0023	6.3e-15
2	220163543	rs11889536	A	G	688977	0.8507	0.0189	0.0024	6.4e-15
12	110903380	rs6606686	C	G	795209	0.6903	-0.0136	0.0018	7.6e-15
3	42308735	rs10460960	A	G	793248	0.8876	0.0197	0.0025	8.1e-15
11	133767622	rs329651	T	G	779232	0.8055	0.0164	0.0021	9e-15
11	131467794	rs2512885	T	C	785785	0.478	-0.0128	0.0017	9.9e-15
7	93241640	rs7780752	T	C	690830	0.64	-0.0139	0.0018	1e-14
16	24578458	rs7195386	T	C	687736	0.5014	0.0133	0.0017	1.1e-14
2	47010742	rs13012099	A	G	686541	0.3406	-0.014	0.0018	1.2e-14
18	40736590	rs1158805	A	C	691776	0.3766	-0.0137	0.0018	1.2e-14
3	62481063	rs1452075	T	C	783729	0.7277	0.0141	0.0018	1.3e-14
3	49395757	rs1800668	A	G	692292	0.3041	-0.0144	0.0019	1.3e-14
6	43757896	rs998584	A	C	757136	0.4775	-0.0131	0.0017	1.3e-14
18	58738938	rs1426284	A	G	666557	0.96317	0.0374	0.0049	1.3e-14
5	88799143	rs16867703	T	G	692118	0.6344	-0.0137	0.0018	1.4e-14
16	2097158	rs2516739	A	G	761216	0.2171	-0.0159	0.0021	1.4e-14
2	35512183	rs17327461	T	C	792231	0.4498	0.0125	0.0016	1.5e-14
16	4930100	rs1876359	T	C	792860	0.3604	0.013	0.0017	1.5e-14
2	295255	rs6548221	A	G	795394	0.2246	0.0151	0.002	1.7e-14
6	104805862	rs155510	T	G	692226	0.8088	0.0165	0.0021	1.7e-14
16	49062590	rs2080454	A	C	784784	0.6211	-0.0129	0.0017	1.7e-14
12	99611659	rs2246664	A	G	691039	0.3661	0.0137	0.0018	1.8e-14
13	40784814	rs1336486	T	G	688180	0.6795	-0.0141	0.0018	1.8e-14
10	65314711	rs2163188	C	G	686502	0.474	0.0131	0.0017	2e-14
19	19378671	rs998732	A	G	793852	0.8422	0.0171	0.0022	2e-14
3	12426936	rs10510419	T	G	789318	0.1416	-0.0177	0.0023	2.2e-14
3	107820063	rs7640424	T	C	790612	0.2969	-0.0136	0.0018	2.3e-14
9	131027982	rs7871866	C	G	683494	0.1531	0.0187	0.0024	2.3e-14
11	64090422	rs7947143	A	G	690463	0.1625	-0.018	0.0024	2.4e-14
18	39644247	rs559231	T	G	685154	0.3956	0.0135	0.0018	2.4e-14
1	11284336	rs10779751	A	G	794997	0.2744	0.0139	0.0018	2.5e-14
17	2136065	rs7217226	T	G	788202	0.6404	-0.013	0.0017	2.6e-14
20	47495560	rs6019482	T	C	685234	0.1654	-0.0178	0.0023	2.8e-14
5	144484261	rs2190788	T	G	683650	0.3106	0.0141	0.0019	2.9e-14
1	156406381	rs11264483	C	G	655917	0.6123	0.0137	0.0018	3e-14
2	164581241	rs10192119	T	G	795369	0.8327	-0.0166	0.0022	3e-14
9	129467340	rs13292976	T	C	692152	0.4458	0.0131	0.0017	3.1e-14
3	81792112	rs3849570	A	C	750266	0.3414	0.0132	0.0017	3.3e-14
2	58068741	rs1106090	A	G	786305	0.6169	-0.0127	0.0017	4.1e-14
5	133864599	rs329122	A	G	792745	0.4226	-0.0125	0.0017	4.3e-14
7	44804225	rs2289379	T	C	681639	0.398	-0.0135	0.0018	4.3e-14
8	95582606	rs12680842	A	G	782549	0.6795	0.0133	0.0018	4.4e-14
18	63373762	rs7235205	A	G	789016	0.7343	-0.0141	0.0019	4.4e-14
14	91512339	rs1951455	T	C	690040	0.2747	-0.0145	0.0019	4.5e-14
6	153381622	rs2185027	A	C	791606	0.7032	-0.0135	0.0018	5e-14
9	11280652	rs10959687	A	G	781918	0.5191	0.0123	0.0016	5e-14
1	174478100	rs12564992	A	G	795119	0.8856	-0.0196	0.0026	5.3e-14
2	48954905	rs7561278	T	C	677253	0.786	0.0159	0.0021	5.7e-14
2	198895732	rs10497810	T	C	691404	0.1729	-0.0167	0.0022	5.9e-14
8	85077686	rs733594	T	C	791828	0.718	0.0138	0.0018	5.9e-14
18	40147671	rs7239883	A	G	791591	0.6122	-0.0126	0.0017	6.1e-14
5	124330522	rs6864049	A	G	776397	0.4606	-0.0125	0.0017	6.7e-14
6	46398004	rs1554790	C	G	689945	0.5181	-0.0129	0.0017	6.8e-14
11	27526105	rs17309825	T	C	786406	0.96018	-0.0312	0.0042	6.8e-14
10	33969931	rs12762034	T	C	692191	0.92417	-0.024	0.0032	7.3e-14
11	64440920	rs506338	T	C	793359	0.2984	-0.0134	0.0018	7.8e-14
4	55505360	rs2192158	A	G	690727	0.4601	0.0129	0.0017	8.3e-14
3	158026489	rs2682406	A	T	684757	0.4174	-0.0132	0.0018	8.9e-14
11	118938371	rs1784460	A	T	680042	0.4035	0.0132	0.0018	9e-14
11	45426141	rs10838465	A	C	692129	0.6967	0.014	0.0019	9.1e-14
10	16759312	rs10795422	A	G	692108	0.3095	-0.0139	0.0019	9.3e-14
2	143960593	rs6710871	A	G	741157	0.1418	0.0179	0.0024	1e-13
15	60908307	rs340025	T	C	786830	0.4276	-0.0124	0.0017	1e-13
6	51460154	rs2579989	T	G	689602	0.1039	-0.021	0.0028	1.1e-13
9	126096522	rs10818810	A	G	770877	0.3908	0.0126	0.0017	1.1e-13
7	2103668	rs6461115	A	G	791735	0.7715	0.0144	0.0019	1.2e-13
17	15943910	rs1075901	T	C	794789	0.4361	-0.0121	0.0016	1.2e-13
18	45921214	rs7239114	A	G	769496	0.5403	0.0124	0.0017	1.2e-13
3	62711674	rs538579	C	G	688452	0.3228	0.0137	0.0019	1.3e-13
7	150638484	rs2907948	A	G	794299	0.2427	-0.0141	0.0019	1.3e-13
11	17394073	rs10832778	C	G	783042	0.3778	-0.0125	0.0017	1.3e-13
14	62360464	rs217671	A	G	691456	0.7281	-0.0144	0.0019	1.3e-13
3	44045981	rs3852012	A	G	790499	0.6876	-0.0131	0.0018	1.4e-13
13	86536006	rs1330052	C	G	691613	0.6496	-0.0132	0.0018	1.5e-13
10	88096047	rs10887578	C	G	679172	0.4896	0.0128	0.0017	1.6e-13
1	46487168	rs946526	T	C	674813	0.04332	-0.0314	0.0043	1.7e-13
3	123211064	rs10668	T	G	677610	0.5249	-0.0131	0.0018	1.7e-13
4	31023610	rs10007906	A	C	686479	0.3603	0.0133	0.0018	1.7e-13
13	112218924	rs12868881	A	T	690036	0.42	0.0128	0.0017	1.7e-13
9	27777012	rs7874154	T	C	685829	0.5021	-0.0127	0.0017	1.8e-13
11	84814393	rs349088	A	C	684401	0.4976	-0.0128	0.0017	1.8e-13
2	172599615	rs6738445	T	C	787966	0.2836	-0.0133	0.0018	1.9e-13
15	62316035	rs12595158	T	C	775095	0.02362	-0.0394	0.0054	1.9e-13
5	86769015	rs323742	A	T	681360	0.97211	-0.041	0.0056	2e-13
7	50564204	rs3807566	T	G	687535	0.443	-0.0127	0.0017	2e-13
2	208255518	rs17203016	A	G	786272	0.804	-0.015	0.002	2.1e-13
2	104420858	rs6707445	A	G	679298	0.4543	0.0128	0.0017	2.1e-13
12	89758046	rs1689437	A	G	781932	0.93352	-0.0251	0.0034	2.1e-13
18	42598463	rs954018	A	G	795474	0.3053	-0.013	0.0018	2.1e-13
3	131581404	rs16845875	T	G	790327	0.7639	0.0139	0.0019	2.2e-13
4	140881964	rs769674	A	T	685942	0.6781	0.0135	0.0018	2.2e-13
4	28561990	rs6448587	A	C	691097	0.8109	0.0167	0.0023	2.3e-13
5	64168193	rs2367112	T	G	794305	0.5081	0.0119	0.0016	2.3e-13
4	112713436	rs326889	T	C	688030	0.3928	-0.0129	0.0018	2.4e-13
15	78012618	rs11855853	T	C	682564	0.2649	-0.0145	0.002	2.4e-13
16	9713688	rs1990573	A	G	788031	0.3155	-0.013	0.0018	2.4e-13
2	142959931	rs2890652	T	C	674785	0.8241	-0.017	0.0023	2.5e-13
8	85696337	rs2634047	C	G	683222	0.2422	-0.0149	0.002	2.5e-13
4	171632637	rs1522569	T	G	689573	0.8181	0.0164	0.0022	2.9e-13
6	131898208	rs2246012	T	C	795598	0.8372	-0.0158	0.0022	3.1e-13
8	62117973	rs6471941	A	G	793986	0.1684	0.0156	0.0021	3.1e-13
18	36182440	rs1365466	T	C	791868	0.7406	-0.0137	0.0019	3.3e-13
3	123093541	rs2124499	C	G	785955	0.3718	-0.0123	0.0017	3.4e-13
1	202116238	rs9077	A	G	663139	0.33	-0.0138	0.0019	3.5e-13
11	825777	rs4963120	T	C	669736	0.5654	0.013	0.0018	3.6e-13
12	69642315	rs10878946	T	C	685707	0.714	-0.0141	0.0019	3.6e-13
1	6713114	rs2235564	T	C	691544	0.3466	0.0131	0.0018	3.7e-13
17	61728881	rs8075273	A	C	795026	0.2815	-0.0133	0.0018	3.7e-13
1	66434743	rs7519259	A	G	681362	0.5356	0.0125	0.0017	3.8e-13
6	26100023	rs1150659	A	G	790405	0.2254	-0.0139	0.0019	3.8e-13
9	111932342	rs6477694	T	C	789230	0.6441	-0.0123	0.0017	3.8e-13
17	79081724	rs4969387	C	G	678051	0.7463	-0.0145	0.002	4.3e-13
20	25195509	rs6050446	A	G	766287	0.02999	-0.0343	0.0047	4.4e-13
1	32191798	rs945211	C	G	678874	0.6363	0.013	0.0018	4.5e-13
14	101144596	rs12147845	T	C	687445	0.1135	0.0199	0.0027	4.5e-13
5	3488462	rs16871902	A	G	690830	0.4877	0.0125	0.0017	4.6e-13
7	70040558	rs4718966	T	C	686820	0.4183	0.0127	0.0018	4.6e-13
17	28074563	rs1038088	T	G	794680	0.4919	-0.0117	0.0016	4.6e-13
18	73498528	rs11150911	A	C	781716	0.2809	0.0133	0.0018	4.7e-13
13	79563749	rs9530843	A	C	674325	0.5558	0.0128	0.0018	4.8e-13
9	94180627	rs7869771	A	C	679436	0.7353	0.014	0.0019	4.9e-13
2	207197155	rs12989476	T	C	687666	0.3521	0.013	0.0018	5e-13
4	65700865	rs11945861	A	G	682451	0.2369	-0.0148	0.002	5e-13
4	89054667	rs4148155	A	G	794889	0.8873	0.0188	0.0026	5e-13
22	41884954	rs738140	A	G	687178	0.6787	0.0135	0.0019	5.1e-13
11	48333360	rs1483121	A	G	789455	0.1449	-0.0169	0.0023	5.3e-13
9	33827694	rs10971721	T	C	686442	0.109	-0.0199	0.0028	5.7e-13
20	25059442	rs6138482	T	C	795349	0.1974	0.0147	0.002	5.8e-13
14	40801751	rs1955540	T	C	690251	0.1922	-0.0158	0.0022	6.2e-13
1	119546842	rs10923724	T	C	789514	0.5725	-0.0118	0.0016	6.4e-13
16	24806420	rs7186893	T	G	690831	0.2686	-0.0141	0.002	6.5e-13
15	46584787	rs12439798	T	G	690093	0.4228	0.0125	0.0017	6.9e-13
2	211988412	rs7421089	T	C	692063	0.2888	0.0135	0.0019	7.5e-13
2	50735998	rs17536077	C	G	687382	0.3924	-0.0127	0.0018	7.9e-13
2	203820275	rs3731695	T	C	793581	0.4418	-0.0116	0.0016	7.9e-13
3	86251199	rs1512914	T	G	689895	0.6111	-0.0126	0.0018	8.1e-13
12	112610714	rs11066188	A	G	792755	0.4181	-0.012	0.0017	8.1e-13
12	133426483	rs11614340	T	C	692325	0.6908	-0.0133	0.0019	8.5e-13
2	219279097	rs7607369	A	G	790384	0.4387	0.0117	0.0016	9.3e-13
12	124409502	rs7133378	A	G	784423	0.3269	0.0125	0.0018	9.4e-13
1	195047936	rs12041258	T	C	688602	0.7713	0.0146	0.002	9.5e-13
15	66741387	rs11629783	C	G	690824	0.7692	0.0146	0.002	9.8e-13
9	92191256	rs10797115	T	C	687215	0.5365	0.0124	0.0017	9.9e-13
8	30865733	rs1421334	A	C	680665	0.4569	0.0125	0.0018	1e-12
17	39573713	rs16966801	A	G	692286	0.7984	-0.0156	0.0022	1.1e-12
19	18439383	rs12985909	T	C	794842	0.5426	-0.0118	0.0017	1.1e-12
20	41987392	rs2143253	A	G	684760	0.1189	-0.0188	0.0026	1.1e-12
5	60715446	rs6449532	T	C	691904	0.3545	-0.0127	0.0018	1.2e-12
18	31251276	rs1941697	A	G	692446	0.4538	0.0123	0.0017	1.2e-12
1	155739430	rs6695119	T	C	601292	0.01783	0.0413	0.0058	1.3e-12
6	42676480	rs9349239	A	G	687917	0.492	0.0122	0.0017	1.3e-12
9	29672405	rs11792311	A	G	682503	0.2388	-0.0144	0.002	1.3e-12
10	125220036	rs845084	A	G	685413	0.2678	0.014	0.002	1.3e-12
16	82872628	rs7206608	C	G	689058	0.6854	-0.0132	0.0019	1.3e-12
3	194863794	rs4677812	A	C	691839	0.2806	-0.0136	0.0019	1.4e-12
11	131957293	rs1625427	T	C	676334	0.6504	0.013	0.0018	1.4e-12
11	132641959	rs4936175	T	C	692569	0.5555	-0.0122	0.0017	1.4e-12
12	17196832	rs7313220	A	G	689327	0.4861	0.0122	0.0017	1.4e-12
7	121964349	rs1899689	T	C	794654	0.3986	0.0117	0.0016	1.5e-12
12	112072424	rs11065987	A	G	795098	0.5734	0.0118	0.0017	1.5e-12
8	81375457	rs16907751	T	C	776010	0.1047	-0.0209	0.003	1.6e-12
2	674963	rs12990777	A	G	794598	0.7496	-0.0131	0.0019	1.7e-12
3	51311574	rs10433609	A	T	689684	0.8316	0.0162	0.0023	1.7e-12
3	52268866	rs353547	T	C	794521	0.3897	0.0118	0.0017	1.7e-12
8	67202787	rs16932761	A	G	685108	0.2542	-0.014	0.002	1.7e-12
10	103984060	rs7083450	T	C	795609	0.8388	0.0159	0.0023	1.7e-12
15	73645403	rs11630240	A	G	678695	0.07109	-0.0239	0.0034	1.7e-12
7	27231762	rs4722672	T	C	784309	0.8151	-0.0151	0.0021	1.8e-12
7	77055885	rs740157	A	G	787152	0.4322	0.0116	0.0016	1.8e-12
3	78458928	rs6419734	T	C	688250	0.1521	0.0174	0.0025	1.9e-12
4	162129844	rs13110266	A	G	791087	0.4065	-0.0117	0.0017	1.9e-12
9	133783566	rs4740383	A	G	662683	0.416	0.0126	0.0018	1.9e-12
1	107977075	rs17531363	A	C	687883	0.6967	0.0133	0.0019	2e-12
5	119372533	rs6595205	C	G	794525	0.4695	0.0114	0.0016	2e-12
7	138794149	rs1814170	A	T	686628	0.8946	0.0203	0.0029	2.1e-12
12	33379440	rs10772055	C	G	792168	0.8656	-0.0172	0.0024	2.1e-12
19	30945171	rs33439	T	C	690737	0.6025	0.0124	0.0018	2.1e-12
20	62691550	rs6512302	C	G	686053	0.7511	0.0142	0.002	2.1e-12
3	183522231	rs263041	A	G	692268	0.3669	0.0124	0.0018	2.2e-12
6	154309808	rs10499276	T	C	794584	0.1242	0.0172	0.0025	2.2e-12
15	75131959	rs936227	A	G	793122	0.3892	-0.0118	0.0017	2.3e-12
1	33232525	rs12022461	A	G	692241	0.1795	-0.0159	0.0023	2.4e-12
8	101947453	rs3134353	A	T	679869	0.3868	-0.0125	0.0018	2.5e-12
20	21381121	rs1409818	T	C	690984	0.1156	0.0201	0.0029	2.5e-12
3	70539559	rs11915371	A	C	690829	0.7962	-0.0149	0.0021	2.6e-12
13	67472713	rs9571687	A	C	690974	0.329	-0.0129	0.0018	2.8e-12
6	143185683	rs765875	T	C	690961	0.4808	-0.0121	0.0017	3e-12
16	15129459	rs4985155	A	G	794269	0.6631	0.012	0.0017	3e-12
2	165427825	rs1521527	C	G	678175	0.5324	-0.0121	0.0017	3.1e-12
9	109072075	rs7024334	T	G	782431	0.2258	0.0138	0.002	3.1e-12
11	130714861	rs10894267	T	C	684306	0.5357	-0.0121	0.0017	3.1e-12
3	181329682	rs6443750	T	C	776837	0.1932	-0.0148	0.0021	3.2e-12
11	2234690	rs10840606	A	G	642006	0.8259	-0.0164	0.0024	3.2e-12
1	173947191	rs13375205	A	G	691411	0.1179	0.019	0.0027	3.6e-12
14	99700080	rs4082793	T	C	686991	0.421	-0.0122	0.0018	3.6e-12
2	40291940	rs6713781	C	G	674261	0.4136	-0.0123	0.0018	3.8e-12
1	107885018	rs12035149	C	G	691352	0.777	-0.0146	0.0021	3.9e-12
1	54730651	rs3766430	T	C	791258	0.5591	-0.0113	0.0016	3.9e-12
4	147376805	rs11736228	A	T	691580	0.7413	0.0139	0.002	4.1e-12
7	71434369	rs4717623	T	C	692442	0.2551	-0.0135	0.002	4.2e-12
17	31475545	rs3930349	A	C	691857	0.2196	-0.0144	0.0021	4.2e-12
6	119508871	rs9387640	T	C	783371	0.363	-0.0119	0.0017	4.3e-12
12	90628230	rs2579106	T	C	685338	0.7326	-0.0136	0.002	4.8e-12
1	197094030	rs6676084	T	C	786902	0.3091	-0.0122	0.0018	4.9e-12
9	73791849	rs2174307	C	G	686559	0.4067	0.0121	0.0017	4.9e-12
4	3298800	rs2051559	T	C	689307	0.8692	-0.0176	0.0026	5e-12
21	42653237	rs1964927	A	G	685665	0.3617	-0.0124	0.0018	5e-12
12	121661966	rs3887080	A	G	690624	0.1214	0.0181	0.0026	5.1e-12
2	207956108	rs1263618	T	C	790501	0.6858	-0.012	0.0017	5.3e-12
10	104412049	rs10883759	A	G	791911	0.3023	-0.0122	0.0018	5.4e-12
8	4288577	rs1658820	T	G	669427	0.2468	0.0141	0.0021	5.9e-12
13	54385284	rs962796	T	C	692479	0.2052	0.0148	0.0022	5.9e-12
7	69598328	rs1035010	T	C	637868	0.2566	0.0139	0.002	6.2e-12
1	92976590	rs6690764	A	G	733760	0.7916	-0.0154	0.0022	6.3e-12
11	43936945	rs10768994	T	C	791685	0.5663	0.0114	0.0017	6.4e-12
11	29224006	rs2467594	A	G	691404	0.3635	-0.0122	0.0018	6.5e-12
1	174885129	rs6691857	T	C	686532	0.03145	-0.0347	0.0051	6.9e-12
8	28021769	rs1982441	T	G	687705	0.1381	0.0175	0.0026	7e-12
14	69789755	rs3902951	T	G	773819	0.7545	-0.0134	0.002	7e-12
10	76421216	rs10824218	A	T	669278	0.5522	0.0122	0.0018	7.2e-12
3	138091140	rs1199334	A	G	793336	0.1877	0.0142	0.0021	7.3e-12
6	100600097	rs17789218	T	C	793904	0.7608	-0.013	0.0019	7.4e-12
2	79482643	rs934515	A	G	686026	0.1178	0.0185	0.0027	7.6e-12
9	81334684	rs1634350	A	C	681977	0.4214	0.012	0.0018	7.6e-12
14	73463479	rs1007934	A	G	692411	0.415	-0.012	0.0017	7.6e-12
2	60203917	rs12476772	A	C	690595	0.3326	0.0123	0.0018	8.3e-12
2	69562127	rs7607351	T	C	685674	0.5807	0.0119	0.0017	8.4e-12
2	165528624	rs1128249	T	G	795314	0.4003	0.0113	0.0017	8.5e-12
14	88308044	rs12888545	A	G	688605	0.7481	-0.0136	0.002	9.1e-12
3	44226332	rs4682718	A	G	687043	0.82	-0.0154	0.0023	9.9e-12
1	50709222	rs4926853	A	G	791580	0.6769	0.0119	0.0017	1e-11
6	13189275	rs9367368	T	C	786723	0.6967	0.0121	0.0018	1e-11
7	26698848	rs11971041	A	G	689741	0.90616	-0.021	0.0031	1e-11
16	82438337	rs12922346	C	G	679615	0.2657	0.0136	0.002	1e-11
1	209543560	rs17014375	T	G	690856	0.8652	-0.0172	0.0025	1.1e-11
1	107617707	rs1730859	A	G	788691	0.6584	-0.0118	0.0017	1.1e-11
5	92415111	rs2009416	T	C	691741	0.361	-0.0121	0.0018	1.1e-11
10	133992689	rs4880341	T	C	689012	0.5606	-0.0118	0.0017	1.1e-11
13	54828961	rs7995015	T	G	685310	0.3141	0.0128	0.0019	1.1e-11
15	31877690	rs7172627	A	G	690458	0.5281	-0.0117	0.0017	1.1e-11
18	69224478	rs8089514	A	T	668999	0.359	0.0126	0.0019	1.1e-11
6	124925032	rs2875762	C	G	685199	0.2473	0.0139	0.002	1.2e-11
1	7727854	rs1891215	T	C	684485	0.5426	-0.0117	0.0017	1.3e-11
4	102183594	rs2850969	T	C	691825	0.8573	-0.0165	0.0024	1.3e-11
15	63793238	rs11635675	T	G	688719	0.6465	0.0124	0.0018	1.3e-11
15	47914691	rs1912631	A	G	685439	0.4088	-0.0119	0.0018	1.3e-11
12	54667285	rs4759075	T	C	795195	0.5986	0.0112	0.0017	1.4e-11
20	54394975	rs6014523	T	C	691275	0.8032	0.0149	0.0022	1.4e-11
2	59150222	rs6545709	A	G	681935	0.09904	-0.0203	0.003	1.5e-11
6	90322237	rs16882001	A	G	687690	0.94943	-0.0269	0.004	1.5e-11
2	41712849	rs2063177	A	G	687196	0.3541	0.012	0.0018	1.6e-11
3	20441050	rs4858193	T	C	686850	0.7221	0.0129	0.0019	1.6e-11
6	160774441	rs486359	C	G	770999	0.4853	0.0112	0.0017	1.6e-11
12	14413931	rs12422552	C	G	689543	0.2663	-0.0134	0.002	1.6e-11
20	44904838	rs2425840	A	C	681680	0.5941	-0.0119	0.0018	1.6e-11
3	11640481	rs17776719	A	G	688708	0.854	-0.0167	0.0025	1.7e-11
12	113184739	rs739742	A	C	789947	0.6794	0.0119	0.0018	1.7e-11
17	77796889	rs1285245	C	G	687342	0.3669	-0.0121	0.0018	1.7e-11
6	26758479	rs4711122	T	C	692595	0.2565	-0.0133	0.002	1.9e-11
10	102635475	rs10883553	A	C	690191	0.4511	0.0119	0.0018	1.9e-11
1	65987164	rs11208662	C	G	691220	0.0884	0.0209	0.0031	2e-11
7	28196413	rs849135	A	G	793909	0.4914	0.0109	0.0016	2e-11
10	27312657	rs12779943	T	C	692211	0.08209	0.0213	0.0032	2e-11
11	122522375	rs7941030	T	C	795457	0.6141	-0.0112	0.0017	2e-11
14	101539384	rs7147503	T	C	691094	0.3697	-0.0119	0.0018	2e-11
2	44764879	rs11124991	A	T	683784	0.6797	0.0123	0.0018	2.1e-11
3	48092017	rs4858887	A	C	692416	0.6811	-0.0124	0.0019	2.1e-11
3	41310470	rs9814633	A	G	691120	0.3434	0.0122	0.0018	2.1e-11
8	20668624	rs2616192	T	G	683969	0.6775	0.0125	0.0019	2.1e-11
6	73922654	rs9688431	T	C	789356	0.93966	0.0231	0.0035	2.4e-11
9	23356935	rs10811901	A	G	768325	0.5591	0.0111	0.0017	2.5e-11
4	20120274	rs6849518	T	C	687979	0.1263	0.0173	0.0026	2.6e-11
12	68205604	rs1819844	A	G	793238	0.1797	0.0143	0.0021	2.6e-11
9	6954557	rs10975933	C	G	683622	0.6556	0.0122	0.0018	2.7e-11
12	19312221	rs1399471	C	G	689884	0.2608	-0.0131	0.002	2.7e-11
20	61530915	rs6011457	A	T	690692	0.4975	-0.0116	0.0017	2.7e-11
3	45374496	rs4683096	T	G	682633	0.4388	0.0116	0.0017	2.8e-11
8	34503776	rs7844647	T	C	793703	0.7319	0.0123	0.0018	2.8e-11
16	56489343	rs12448738	A	C	691932	0.8629	-0.0168	0.0025	2.8e-11
18	60763112	rs11152368	A	G	691093	0.5083	-0.0115	0.0017	2.8e-11
6	21919387	rs7760082	A	G	690649	0.6646	-0.0122	0.0018	2.9e-11
10	19776828	rs12776880	A	T	676100	0.6828	0.0128	0.0019	3e-11
20	54157497	rs559267	A	G	794315	0.6642	-0.0115	0.0017	3e-11
6	126089285	rs13209968	C	G	692069	0.5177	0.0114	0.0017	3.1e-11
15	52369728	rs2414128	T	C	678329	0.5712	0.0118	0.0018	3.2e-11
4	113313986	rs4834272	T	C	791609	0.6682	-0.0115	0.0017	3.3e-11
7	39448936	rs2237403	T	C	692017	0.3422	-0.0121	0.0018	3.3e-11
18	76742544	rs1787267	C	G	692092	0.06268	-0.0237	0.0036	3.4e-11
19	1952090	rs4534977	A	G	691773	0.6012	0.0117	0.0018	3.4e-11
17	46669430	rs9299	T	C	692577	0.6471	0.0121	0.0018	3.6e-11
19	12992579	rs7249143	T	G	678777	0.3082	0.0126	0.0019	3.6e-11
6	130349119	rs6569648	T	C	795618	0.7726	-0.0126	0.0019	3.7e-11
12	114437708	rs4766710	A	G	691939	0.9358	0.0229	0.0035	3.7e-11
12	118409640	rs7973955	A	G	684108	0.2847	-0.0126	0.0019	3.7e-11
16	6728603	rs12149756	A	G	791455	0.2554	-0.0125	0.0019	3.7e-11
4	77096118	rs17001561	A	G	794327	0.1573	0.0151	0.0023	3.8e-11
7	24354300	rs4307239	A	G	687289	0.5422	-0.0115	0.0017	3.9e-11
1	98328093	rs4523552	T	C	687770	0.2229	0.0137	0.0021	4e-11
2	161265910	rs12692596	T	C	791438	0.3651	0.011	0.0017	4e-11
16	81728081	rs2012502	A	C	783779	0.3717	0.0113	0.0017	4.2e-11
1	33776728	rs4653017	T	C	686378	0.6818	0.0122	0.0018	4.5e-11
3	35696096	rs11129662	A	G	688778	0.6687	-0.0121	0.0018	4.5e-11
3	56114861	rs12488237	T	C	787551	0.94773	-0.0235	0.0036	4.5e-11
8	15536311	rs2543132	C	G	688326	0.8134	0.0146	0.0022	5e-11
9	127049237	rs10818938	A	G	691410	0.4215	0.0114	0.0017	5.1e-11
20	53453850	rs6023633	A	G	670718	0.763	-0.0138	0.0021	5.1e-11
8	23389571	rs11781222	T	C	789828	0.8714	0.0158	0.0024	5.3e-11
6	100987009	rs12206564	T	C	689836	0.505	-0.0113	0.0017	5.4e-11
1	17301672	rs761423	T	C	692545	0.55	0.0113	0.0017	5.5e-11
3	116937546	rs6804181	A	T	687538	0.8213	0.0153	0.0023	5.5e-11
19	30683879	rs2866816	T	C	688980	0.7393	0.0129	0.002	5.6e-11
2	59885411	rs174845	T	C	691321	0.1897	0.0144	0.0022	5.7e-11
18	58227112	rs1430387	T	C	689325	0.5705	0.0114	0.0017	5.8e-11
9	87293457	rs1187352	T	C	688522	0.3482	-0.0119	0.0018	6e-11
17	35057883	rs4796243	A	G	691686	0.3029	-0.0124	0.0019	6.1e-11
4	180167906	rs7683836	A	G	686968	0.5405	-0.0114	0.0017	6.3e-11
5	106385815	rs13168288	A	G	706550	0.7497	0.0133	0.002	6.4e-11
5	105876806	rs11739877	T	C	692540	0.6118	0.0117	0.0018	6.6e-11
1	210095527	rs6661316	T	C	795169	0.5765	0.0106	0.0016	6.8e-11
8	143300279	rs4072917	A	G	684720	0.4694	0.0115	0.0018	6.9e-11
6	34072215	rs2499714	T	C	777803	0.09232	0.0187	0.0029	7e-11
3	108188755	rs11917965	A	C	691306	0.6085	-0.0115	0.0018	7.2e-11
10	77534000	rs4745794	A	G	678128	0.4843	-0.0114	0.0017	7.2e-11
1	242986063	rs2491864	A	G	690625	0.215	0.0137	0.0021	7.3e-11
16	30510571	rs1557672	T	C	779034	0.363	-0.0114	0.0018	7.3e-11
4	94409429	rs1485038	T	C	683869	0.7965	0.0143	0.0022	7.4e-11
9	102100348	rs4989244	A	G	690466	0.4112	-0.0113	0.0017	7.5e-11
18	42950629	rs10438964	T	C	686868	0.2757	-0.0127	0.0019	7.6e-11
8	64727201	rs705980	T	C	688848	0.4757	-0.0112	0.0017	7.7e-11
10	75848517	rs6480715	A	G	605152	0.5164	0.0119	0.0018	7.9e-11
3	35117776	rs11921432	T	C	674904	0.8912	-0.018	0.0028	8e-11
3	156893782	rs6767619	C	G	691865	0.345	0.0119	0.0018	8.1e-11
5	87100609	rs12520006	A	G	671594	0.90213	-0.0203	0.0031	8.2e-11
15	59002755	rs17236194	T	C	790933	0.8655	-0.0153	0.0024	8.3e-11
19	51812034	rs4802778	A	G	686198	0.5745	-0.0116	0.0018	8.4e-11
4	145261999	rs6852276	A	G	781303	0.5982	-0.0108	0.0017	8.5e-11
15	74286929	rs5742914	T	C	679703	0.1355	0.0175	0.0027	8.8e-11
2	56603985	rs13432055	T	C	790223	0.7141	-0.0117	0.0018	8.9e-11
6	20705590	rs11753081	T	G	790084	0.8251	0.0138	0.0021	8.9e-11
10	93032943	rs2631681	T	C	789736	0.3252	-0.0113	0.0017	8.9e-11
18	53335512	rs11659764	A	T	690582	0.05297	-0.0253	0.0039	8.9e-11
2	81816251	rs1371108	A	C	684620	0.3247	0.0119	0.0018	9e-11
18	22137319	rs16940823	A	C	684252	0.1905	-0.0146	0.0023	9e-11
8	89408196	rs2174367	T	G	684335	0.3136	-0.0121	0.0019	9.3e-11
2	145616899	rs7560871	A	G	691571	0.07332	0.0218	0.0034	9.6e-11
4	143663206	rs331949	T	C	787844	0.6266	-0.011	0.0017	1e-10
2	236801872	rs4663629	A	G	686571	0.2384	0.0133	0.0021	1.1e-10
3	118023515	rs779206	A	G	689160	0.7336	-0.0127	0.002	1.1e-10
4	91253956	rs1903579	C	G	690564	0.5502	0.0111	0.0017	1.1e-10
7	6418275	rs7784465	T	C	685477	0.8607	-0.0164	0.0025	1.1e-10
12	91237920	rs11105839	A	T	781573	0.3799	-0.0109	0.0017	1.1e-10
21	41427168	rs2837398	A	C	680214	0.5958	-0.0114	0.0018	1.1e-10
3	50775446	rs11712367	T	C	692497	0.8437	0.0156	0.0024	1.2e-10
14	46838144	rs8007908	A	G	692353	0.4321	-0.0111	0.0017	1.2e-10
12	110046698	rs17608150	T	C	791472	0.07536	0.0196	0.0031	1.3e-10
16	62803841	rs11075489	T	C	688802	0.4828	-0.0111	0.0017	1.3e-10
3	196088464	rs6764533	A	G	690832	0.359	0.0116	0.0018	1.4e-10
4	95991417	rs1863652	A	G	692539	0.3449	-0.0115	0.0018	1.4e-10
5	50344550	rs17819597	C	G	688244	0.1346	0.0161	0.0025	1.4e-10
15	99521883	rs12905439	C	G	675205	0.6607	0.0118	0.0018	1.4e-10
16	54152620	rs12597712	C	G	727187	0.4201	-0.0109	0.0017	1.4e-10
15	53525415	rs10163018	T	C	689715	0.3748	-0.0114	0.0018	1.5e-10
15	41995199	rs12148330	A	T	692532	0.181	0.0142	0.0022	1.5e-10
1	205774839	rs823074	T	C	689143	0.5884	0.0112	0.0017	1.6e-10
4	103748224	rs223391	A	G	793455	0.1947	-0.0131	0.0021	1.6e-10
6	41133806	rs7748777	A	G	790069	0.4587	0.0105	0.0016	1.6e-10
6	64159064	rs9361779	A	C	690422	0.5572	0.011	0.0017	1.6e-10
1	171435542	rs16864515	A	C	690508	0.09273	0.0186	0.0029	1.7e-10
5	153148731	rs10155614	A	G	692568	0.1124	-0.0174	0.0027	1.7e-10
5	139714564	rs2074613	T	C	689896	0.5551	0.0111	0.0017	1.7e-10
5	112176756	rs459552	A	T	782145	0.7691	-0.0126	0.002	1.7e-10
11	43534247	rs7929418	T	C	688490	0.3866	0.0113	0.0018	1.7e-10
11	118365210	rs9332817	C	G	530761	0.02561	-0.0382	0.006	1.7e-10
15	53143170	rs16965225	T	G	778398	0.06741	0.0216	0.0034	1.7e-10
20	17102860	rs852056	T	C	691874	0.2416	0.0128	0.002	1.8e-10
1	174983207	rs16847706	T	G	691032	0.8844	-0.0176	0.0028	1.9e-10
2	142293146	rs17551974	A	C	691115	0.1782	-0.0141	0.0022	1.9e-10
5	94206202	rs159032	T	C	682583	0.2439	0.0129	0.002	1.9e-10
6	163817911	rs9364687	T	G	790296	0.4114	-0.0106	0.0017	1.9e-10
7	39058577	rs702820	T	C	689651	0.8844	-0.017	0.0027	1.9e-10
12	39430048	rs11170468	A	C	795265	0.7674	0.0123	0.0019	1.9e-10
16	9412804	rs249292	T	C	683503	0.6895	0.012	0.0019	1.9e-10
12	82465797	rs11115176	T	C	792384	0.7601	0.0121	0.0019	2e-10
3	125205106	rs9848399	A	G	692421	0.8754	0.0164	0.0026	2.1e-10
9	101477500	rs420158	T	C	795595	0.734	-0.0119	0.0019	2.1e-10
4	44480783	rs10009336	T	C	794766	0.1638	-0.014	0.0022	2.2e-10
5	137631073	rs7716275	T	G	781833	0.1933	-0.0132	0.0021	2.2e-10
7	77417584	rs1544459	T	C	795359	0.5464	-0.0103	0.0016	2.2e-10
11	72444583	rs7123876	T	C	793551	0.754	-0.0119	0.0019	2.2e-10
13	99120484	rs7334078	T	C	688374	0.7118	0.0121	0.0019	2.2e-10
9	126290554	rs755407	T	C	790662	0.2816	0.0116	0.0018	2.3e-10
20	16564210	rs4814512	A	C	692559	0.782	0.0133	0.0021	2.3e-10
3	114417675	rs17619973	A	G	781150	0.9254	0.02	0.0032	2.4e-10
5	63954744	rs4700646	A	G	688005	0.474	0.0109	0.0017	2.4e-10
8	74689288	rs2170382	T	C	690485	0.1203	0.0172	0.0027	2.4e-10
3	13433158	rs9845966	T	G	778076	0.4521	0.0105	0.0017	2.5e-10
8	87519542	rs7006629	T	C	691635	0.5258	0.0109	0.0017	2.5e-10
9	8845911	rs1865341	T	C	688863	0.758	0.0128	0.002	2.5e-10
11	93221105	rs2605603	A	G	790857	0.4887	-0.0103	0.0016	2.5e-10
2	37046711	rs4670627	T	C	794641	0.5629	0.0105	0.0017	2.6e-10
2	25524944	rs7581217	T	C	690507	0.3427	0.0117	0.0019	2.6e-10
3	77667044	rs1523768	A	G	794306	0.6798	-0.011	0.0017	2.6e-10
3	180952891	rs2718786	A	G	688485	0.3808	0.0112	0.0018	2.7e-10
6	137675541	rs13201877	A	G	790570	0.8601	-0.0152	0.0024	2.7e-10
7	100804140	rs1048303	T	C	690582	0.5862	-0.0111	0.0018	2.7e-10
12	2152655	rs2429150	A	C	686276	0.5836	-0.0111	0.0018	2.7e-10
15	36402716	rs8036040	A	C	691068	0.4932	0.0109	0.0017	2.7e-10
16	69419083	rs8061382	A	T	672827	0.03601	-0.0307	0.0049	2.7e-10
17	42254011	rs7220138	C	G	638185	0.696	-0.0123	0.0019	2.7e-10
22	48875699	rs9615905	T	C	690274	0.45	0.011	0.0017	2.7e-10
3	134665159	rs10935143	A	G	688983	0.4535	-0.0109	0.0017	2.8e-10
2	198297156	rs16865650	T	C	692481	0.1833	-0.0137	0.0022	2.9e-10
2	166186923	rs3769948	A	G	692300	0.7534	0.0125	0.002	2.9e-10
8	112270826	rs13250058	T	G	787870	0.6771	0.0112	0.0018	2.9e-10
8	118895712	rs17450772	T	C	525306	0.8875	-0.0189	0.003	2.9e-10
3	15873407	rs11128760	A	G	690962	0.4026	0.011	0.0017	3.1e-10
3	88749998	rs13072412	A	C	691851	0.5197	-0.0108	0.0017	3.1e-10
7	137435925	rs7802342	T	G	683565	0.7104	-0.0121	0.0019	3.1e-10
9	14455076	rs7031064	A	G	691926	0.5219	0.0108	0.0017	3.1e-10
5	130378027	rs1363695	T	C	683063	0.2322	-0.013	0.0021	3.3e-10
7	78121458	rs7805441	T	C	682488	0.5092	0.0109	0.0017	3.4e-10
11	49459474	rs7120873	T	C	691850	0.111	0.0172	0.0027	3.4e-10
2	60665768	rs1011407	A	G	691254	0.8797	0.0166	0.0027	3.6e-10
3	184044433	rs2293605	T	C	668940	0.1307	-0.0167	0.0027	3.6e-10
7	3125220	rs4722398	T	C	692509	0.1336	0.0158	0.0025	3.6e-10
22	42592239	rs5751239	T	C	686031	0.5171	0.0109	0.0017	3.6e-10
3	12928762	rs2600226	T	C	685285	0.6697	-0.0116	0.0019	3.7e-10
9	122631560	rs7865157	T	C	690934	0.1068	0.0177	0.0028	3.7e-10
13	65479449	rs1304070	A	G	691747	0.7615	0.0126	0.002	3.7e-10
3	47590550	rs9820051	T	C	691528	0.3303	0.0115	0.0018	3.8e-10
9	13941513	rs13298062	A	G	689794	0.798	0.0137	0.0022	3.8e-10
2	27730940	rs1260326	T	C	784462	0.4027	-0.0105	0.0017	3.9e-10
4	52927229	rs784944	A	G	688210	0.2511	0.0122	0.0019	3.9e-10
14	35673470	rs9806058	A	T	690566	0.877	0.0164	0.0026	4e-10
16	82650384	rs4783241	C	G	689741	0.4938	-0.0108	0.0017	4e-10
5	176527577	rs6556301	T	G	734744	0.3596	-0.0111	0.0018	4.1e-10
9	88915566	rs4877313	A	T	691598	0.7817	0.0129	0.0021	4.1e-10
10	33862727	rs3851083	A	G	793679	0.4325	-0.0102	0.0016	4.1e-10
6	9510030	rs9463175	T	C	771669	0.3483	-0.0108	0.0017	4.2e-10
11	11762321	rs897356	C	G	687474	0.4273	0.0109	0.0018	4.3e-10
13	96374386	rs9302083	T	C	691323	0.4896	0.0108	0.0017	4.3e-10
4	145986668	rs1455137	A	C	792826	0.6197	-0.0106	0.0017	4.4e-10
2	100639482	rs4851243	A	G	687805	0.1825	-0.014	0.0022	4.6e-10
19	49650471	rs11670142	T	G	681469	0.6056	-0.0111	0.0018	4.7e-10
1	219633869	rs11118308	A	G	794625	0.5297	0.0101	0.0016	4.8e-10
11	76473138	rs1465900	A	C	779748	0.7812	0.0125	0.002	4.8e-10
3	80649139	rs6781254	T	C	777021	0.3034	0.0112	0.0018	4.9e-10
8	32400115	rs7826312	T	C	785343	0.4121	-0.0104	0.0017	4.9e-10
20	33355046	rs4911442	A	G	795055	0.8728	0.015	0.0024	5.4e-10
6	73742334	rs6921533	T	C	690769	0.2882	0.0118	0.0019	5.6e-10
13	89131240	rs2198679	A	G	688014	0.5324	0.0107	0.0017	5.6e-10
3	156299313	rs7615297	C	G	689710	0.8535	0.0149	0.0024	5.7e-10
4	80794681	rs7674623	T	C	685776	0.1976	0.0135	0.0022	5.7e-10
16	23849839	rs2023671	T	G	691845	0.7479	-0.0122	0.002	5.8e-10
11	46551918	rs10160701	T	C	795250	0.1788	0.0136	0.0022	6e-10
17	75995829	rs8081039	T	C	677239	0.0573	0.0233	0.0038	6.1e-10
12	18789007	rs621042	A	C	689121	0.451	-0.0107	0.0017	6.3e-10
2	156018263	rs7600699	C	G	691202	0.8421	-0.0149	0.0024	6.4e-10
5	66191971	rs460799	A	G	690884	0.2681	-0.0118	0.0019	6.4e-10
9	140646121	rs11792069	A	G	644252	0.83	0.0145	0.0024	6.5e-10
9	104396304	rs10989568	A	G	688508	0.4619	0.0107	0.0017	6.6e-10
6	93913200	rs1324110	C	G	786661	0.4391	-0.0103	0.0017	6.8e-10
8	93240419	rs1899898	T	C	692601	0.6799	0.0113	0.0018	6.8e-10
1	38026600	rs11577094	T	C	779686	0.08109	0.0182	0.003	6.9e-10
10	2585792	rs11251352	A	G	690804	0.4012	-0.0109	0.0018	7e-10
1	177383443	rs11581304	T	C	690730	0.90324	-0.0182	0.003	7.1e-10
11	112912947	rs2155645	T	C	789736	0.2608	-0.0116	0.0019	7.1e-10
4	49064487	rs2768950	A	G	754826	0.2507	0.0116	0.0019	7.5e-10
2	36783599	rs17019087	T	C	692233	0.6397	-0.0109	0.0018	7.8e-10
4	44955488	rs17573940	A	G	785117	0.7081	-0.0113	0.0018	8e-10
19	33963766	rs10408013	T	C	794820	0.2908	0.0111	0.0018	8e-10
10	53680085	rs1937684	A	T	690063	0.6592	0.0112	0.0018	8.7e-10
1	80793118	rs12065553	A	G	691372	0.7074	-0.0115	0.0019	8.9e-10
2	206084518	rs7569010	C	G	691278	0.4481	0.0106	0.0017	9e-10
15	99227787	rs1574213	A	G	689810	0.2202	-0.0128	0.0021	9e-10
20	30785593	rs6121381	A	T	691119	0.8469	-0.0147	0.0024	9.4e-10
20	25593688	rs12481037	T	C	691728	0.1429	0.0146	0.0024	9.5e-10
3	9505238	rs7652415	T	C	680377	0.1417	0.0156	0.0026	9.7e-10
6	23868594	rs1511471	A	G	688880	0.3174	0.0113	0.0019	9.9e-10
1	118864616	rs7534091	A	G	788883	0.7493	-0.0113	0.0019	1e-09
5	27185904	rs4518345	A	G	688609	0.2842	-0.0117	0.0019	1e-09
5	102053558	rs4703019	A	G	794152	0.4097	0.0101	0.0017	1e-09
20	35276585	rs4812405	A	C	676993	0.06694	-0.0204	0.0033	1e-09
1	39703114	rs2254542	A	C	790396	0.04233	-0.0241	0.004	1.1e-09
9	28943416	rs16914051	T	C	692560	0.1572	-0.0145	0.0024	1.1e-09
11	32131303	rs223051	T	C	689456	0.6759	0.0112	0.0018	1.1e-09
11	28742220	rs491711	A	C	685113	0.684	0.0115	0.0019	1.1e-09
12	60953472	rs11173522	A	C	691593	0.2078	0.0128	0.0021	1.1e-09
12	49413486	rs7975791	T	C	770139	0.03601	-0.0264	0.0043	1.1e-09
14	102302372	rs10431745	A	G	690529	0.92996	0.0203	0.0033	1.1e-09
14	102649451	rs8016771	T	G	691604	0.91248	-0.019	0.0031	1.1e-09
15	98282615	rs12439829	A	T	687407	0.3857	-0.0109	0.0018	1.1e-09
21	40627020	rs2836961	A	C	793481	0.6165	-0.0102	0.0017	1.1e-09
3	107368077	rs9810356	A	T	691565	0.1773	0.0137	0.0023	1.2e-09
5	167352783	rs248139	A	G	683675	0.1933	0.0133	0.0022	1.2e-09
6	87606842	rs1853639	A	G	673714	0.6363	-0.0111	0.0018	1.2e-09
7	147674678	rs10243319	T	C	690936	0.6061	0.0107	0.0018	1.2e-09
10	78760959	rs11001963	T	C	678263	0.5644	0.0108	0.0018	1.2e-09
12	97586257	rs10745785	T	C	691086	0.6674	-0.0111	0.0018	1.2e-09
12	53785861	rs7134628	A	G	691228	0.1027	0.0172	0.0028	1.2e-09
13	98129710	rs1467693	A	T	686978	0.2916	0.0114	0.0019	1.2e-09
16	76779612	rs6564360	A	G	690911	0.8095	-0.0135	0.0022	1.2e-09
1	225668524	rs10915840	A	G	684857	0.283	-0.0118	0.0019	1.3e-09
1	8708529	rs11121210	T	C	691172	0.3713	-0.0108	0.0018	1.3e-09
2	236903093	rs2317299	T	C	677983	0.4403	0.0106	0.0017	1.3e-09
2	28273595	rs7567655	A	G	781870	0.96895	-0.027	0.0045	1.3e-09
8	132879047	rs12675063	A	T	789771	0.8869	-0.0156	0.0026	1.3e-09
10	122069448	rs4523610	T	C	686905	0.771	-0.0123	0.002	1.3e-09
11	117002828	rs17120367	T	C	691874	0.05888	0.0225	0.0037	1.3e-09
1	34602870	rs9426003	A	G	682054	0.2952	-0.0116	0.0019	1.4e-09
6	141494602	rs11754747	T	C	785058	0.2608	0.0116	0.0019	1.4e-09
6	156670838	rs9397927	C	G	691528	0.737	-0.0119	0.002	1.4e-09
7	6718674	rs1830074	T	C	689911	0.712	-0.0115	0.0019	1.4e-09
13	76386075	rs629443	T	G	790044	0.2501	0.0116	0.0019	1.4e-09
20	34732372	rs1474976	A	C	657673	0.8872	0.0173	0.0029	1.4e-09
3	66436182	rs4856794	T	G	690270	0.6514	-0.011	0.0018	1.5e-09
15	92570921	rs12101393	C	G	689675	0.7803	0.0127	0.0021	1.5e-09
2	113957198	rs731834	A	C	625481	0.5197	0.0107	0.0018	1.6e-09
3	62100840	rs1911746	T	C	794477	0.2135	0.0117	0.0019	1.6e-09
6	24848086	rs3813680	A	G	692399	0.8438	0.0144	0.0024	1.6e-09
8	142630782	rs903959	A	T	689895	0.3965	0.0106	0.0018	1.6e-09
17	7792465	rs2279620	C	G	674410	0.1039	0.017	0.0028	1.6e-09
6	28296650	rs853681	A	C	686719	0.1395	0.0143	0.0024	1.7e-09
20	3026069	rs676749	A	T	691753	0.502	-0.0104	0.0017	1.7e-09
2	156629693	rs16839578	T	C	692082	0.3492	-0.0109	0.0018	1.8e-09
4	21010996	rs6850639	T	C	788357	0.2084	0.0124	0.0021	1.8e-09
8	27167942	rs17446091	T	C	793600	0.7926	-0.0123	0.002	1.8e-09
1	57846394	rs17424278	A	C	680073	0.8946	-0.017	0.0028	1.9e-09
2	950291	rs6759670	A	C	686778	0.7248	-0.0116	0.0019	1.9e-09
6	70357368	rs7761673	A	T	691716	0.2058	-0.0126	0.0021	1.9e-09
7	21470536	rs40245	A	T	681704	0.3591	0.011	0.0018	1.9e-09
16	77261943	rs12449219	C	G	688129	0.8642	-0.0155	0.0026	2e-09
3	119618053	rs12629015	A	G	691059	0.8148	0.0135	0.0023	2.1e-09
11	89966202	rs10830452	A	G	690453	0.6712	-0.0111	0.0018	2.1e-09
12	97913785	rs1420341	T	C	685497	0.8202	-0.0138	0.0023	2.1e-09
17	55336155	rs8071182	A	G	771437	0.1735	0.0133	0.0022	2.1e-09
2	157109395	rs10198345	T	C	689813	0.6711	-0.0109	0.0018	2.2e-09
7	109173130	rs1524277	T	C	633568	0.519	-0.0106	0.0018	2.2e-09
8	138215228	rs16906845	A	G	692124	0.06683	-0.0225	0.0038	2.2e-09
9	120902240	rs2809395	A	T	682625	0.8205	0.0135	0.0022	2.2e-09
3	38533335	rs13072731	A	C	691645	0.3945	-0.0105	0.0018	2.3e-09
7	127831580	rs896183	A	G	758144	0.4159	0.0102	0.0017	2.3e-09
9	31030917	rs17720922	T	C	692347	0.19	0.0131	0.0022	2.3e-09
16	74148932	rs1125804	A	G	674893	0.4823	-0.0105	0.0018	2.3e-09
17	4755424	rs9904177	A	G	689596	0.7262	-0.0117	0.002	2.3e-09
5	158271680	rs17056301	T	C	688085	0.7364	-0.0118	0.002	2.4e-09
12	116065057	rs17709991	T	C	785052	0.7319	-0.011	0.0018	2.4e-09
8	33455300	rs12545740	A	C	674019	0.5571	0.0105	0.0018	2.5e-09
11	78040259	rs7117238	A	G	788879	0.168	-0.0131	0.0022	2.5e-09
15	27040082	rs4906908	T	G	691345	0.4747	-0.0103	0.0017	2.5e-09
16	71353719	rs11643673	A	G	679197	0.3743	0.0107	0.0018	2.5e-09
13	53866077	rs6561710	A	G	684515	0.5831	-0.0105	0.0018	2.6e-09
20	8308190	rs961917	C	G	683843	0.7245	0.0116	0.002	2.6e-09
7	86260816	rs802460	T	C	691882	0.6555	0.0107	0.0018	2.8e-09
15	61447827	rs7162238	A	G	682929	0.4028	0.0105	0.0018	2.8e-09
17	46120767	rs10491182	T	C	781486	0.92739	0.0187	0.0031	2.8e-09
19	18500722	rs16982345	A	G	649326	0.2487	0.0122	0.002	2.8e-09
1	167280354	rs10733051	A	G	781928	0.5198	0.0097	0.0016	2.9e-09
2	137435455	rs4954638	A	C	689971	0.7508	0.0118	0.002	2.9e-09
3	48570686	rs11710798	A	C	671320	0.891	0.0167	0.0028	2.9e-09
6	41825590	rs6901756	T	C	795378	0.8779	0.0146	0.0025	2.9e-09
9	84193487	rs2796456	A	C	688419	0.7252	0.0116	0.0019	2.9e-09
18	50441817	rs9964756	T	G	691906	0.1033	-0.0164	0.0028	2.9e-09
19	19789528	rs2304130	A	G	783847	0.9147	0.0176	0.003	2.9e-09
3	180441172	rs13069244	A	G	791327	0.07747	0.0187	0.0032	3e-09
9	29270224	rs10757826	A	G	782972	0.3252	0.0105	0.0018	3e-09
9	82240968	rs11138313	A	G	680335	0.90149	0.0169	0.0028	3e-09
22	38317137	rs12628891	T	C	686575	0.3169	-0.0112	0.0019	3e-09
2	159519368	rs3764835	A	G	689505	0.1528	-0.0141	0.0024	3.1e-09
7	126721231	rs2283093	T	C	691773	0.2066	0.0127	0.0021	3.1e-09
7	5542513	rs6463489	T	C	791893	0.1087	0.0157	0.0026	3.1e-09
10	103206115	rs9787495	A	G	689779	0.4366	-0.0103	0.0017	3.1e-09
2	105939237	rs4851057	T	C	684354	0.1331	0.0154	0.0026	3.2e-09
11	133125329	rs1941213	A	C	681106	0.7236	0.0117	0.002	3.2e-09
14	77529783	rs17105272	T	C	681028	0.3186	0.011	0.0019	3.2e-09
17	80084821	rs11658335	T	C	729474	0.5893	-0.0101	0.0017	3.2e-09
5	73151033	rs2973564	A	G	690248	0.716	0.0111	0.0019	3.3e-09
21	39238610	rs762147	A	G	692496	0.2708	-0.0115	0.0019	3.3e-09
22	18220831	rs11538	A	G	692349	0.8195	-0.0135	0.0023	3.3e-09
22	32182708	rs138289	A	T	687258	0.5171	0.0103	0.0017	3.3e-09
1	243533273	rs12042959	A	G	685384	0.8495	0.0144	0.0024	3.4e-09
2	166959505	rs535533	T	C	690482	0.594	-0.0104	0.0018	3.4e-09
3	8138041	rs1554194	C	G	686099	0.5288	0.0103	0.0017	3.4e-09
5	173337853	rs17695092	T	G	775102	0.6916	0.0106	0.0018	3.4e-09
5	115710803	rs6594967	T	C	689250	0.6726	0.0109	0.0018	3.4e-09
7	17287106	rs6968554	A	G	794218	0.3602	-0.01	0.0017	3.5e-09
2	187207393	rs2029085	A	G	692040	0.1125	-0.0164	0.0028	3.6e-09
5	113987898	rs1402025	T	C	690061	0.7733	-0.0121	0.0021	3.6e-09
3	78985805	rs328049	A	G	689545	0.4797	0.0101	0.0017	3.7e-09
5	106471118	rs12651833	C	G	687250	0.8049	0.013	0.0022	3.7e-09
15	76107730	rs1829130	T	C	689024	0.678	-0.011	0.0019	3.7e-09
18	947954	rs1608445	A	G	683383	0.435	-0.0104	0.0018	3.7e-09
18	51538491	rs7230021	A	G	793142	0.2683	-0.0109	0.0018	3.7e-09
20	15085365	rs17272434	A	G	789375	0.312	-0.0105	0.0018	3.7e-09
2	204360201	rs2305417	A	G	792093	0.439	-0.0096	0.0016	3.8e-09
5	96137840	rs26495	A	G	691826	0.2066	-0.0125	0.0021	3.9e-09
14	63094407	rs4430672	T	C	691400	0.1996	0.0127	0.0022	3.9e-09
5	152519088	rs294704	T	G	690036	0.7239	-0.0113	0.0019	4e-09
6	53752062	rs9296723	T	C	690691	0.6384	-0.0106	0.0018	4e-09
19	45389596	rs7254892	A	G	717789	0.03619	0.0281	0.0048	4e-09
20	1410582	rs1884389	T	C	683669	0.4289	-0.0103	0.0017	4e-09
22	38809485	rs11089885	T	C	687613	0.5384	-0.0103	0.0018	4e-09
4	95027784	rs7685048	T	C	692398	0.4654	-0.0101	0.0017	4.1e-09
21	46435610	rs8126575	T	G	743423	0.8602	0.0149	0.0025	4.1e-09
4	163038241	rs17538472	T	C	675963	0.1908	0.0129	0.0022	4.2e-09
6	38214150	rs17757975	T	C	690716	0.8518	0.0143	0.0024	4.2e-09
9	9046080	rs324534	T	G	687470	0.6892	0.0109	0.0019	4.2e-09
16	53906234	rs6499654	T	C	745597	0.93563	-0.0201	0.0034	4.2e-09
17	38160754	rs8070454	T	C	795617	0.3869	-0.0098	0.0017	4.2e-09
3	124692689	rs2270778	T	C	794903	0.5839	-0.0097	0.0017	4.3e-09
4	102686316	rs13130964	A	T	676135	0.2338	0.0123	0.0021	4.4e-09
12	47471439	rs2269828	A	G	781589	0.3322	-0.0105	0.0018	4.4e-09
19	4445156	rs243387	A	G	692367	0.4578	-0.0101	0.0017	4.4e-09
3	182262873	rs16833232	T	C	688579	0.3123	-0.0109	0.0019	4.6e-09
12	114085798	rs7952757	T	C	689433	0.6814	-0.0109	0.0019	4.6e-09
17	41353410	rs17599948	A	G	781803	0.8331	0.013	0.0022	4.6e-09
3	62376645	rs6777784	T	G	679371	0.6221	0.0105	0.0018	4.7e-09
7	79061837	rs10259665	A	G	689364	0.3129	0.0109	0.0019	4.7e-09
4	153075491	rs6827083	A	G	794577	0.5691	-0.0097	0.0016	4.8e-09
11	122762432	rs7950748	A	T	685706	0.7451	-0.0118	0.002	4.8e-09
20	49781718	rs2143624	A	G	793865	0.3682	0.0098	0.0017	4.8e-09
3	161446055	rs1476322	A	G	692523	0.569	0.0101	0.0017	5e-09
7	130466854	rs972283	A	G	795592	0.4849	0.0096	0.0016	5.1e-09
9	10387163	rs10732321	C	G	678153	0.1433	0.0145	0.0025	5.1e-09
12	51593616	rs4077093	T	G	620584	0.217	0.0128	0.0022	5.1e-09
1	115266306	rs2007231	T	C	691969	0.6387	-0.0104	0.0018	5.2e-09
2	57335044	rs1345942	T	C	689852	0.6282	-0.0104	0.0018	5.2e-09
5	53272664	rs4865796	A	G	789716	0.6908	-0.0103	0.0018	5.2e-09
6	18497348	rs17805532	T	C	679164	0.05788	0.0226	0.0039	5.2e-09
22	20116015	rs175165	T	G	690545	0.6059	0.0103	0.0018	5.2e-09
12	56865040	rs1043011	T	G	691228	0.1832	-0.013	0.0022	5.3e-09
10	34911879	rs2477017	A	G	691826	0.3813	0.0104	0.0018	5.4e-09
3	173683791	rs2035831	C	G	674163	0.339	-0.0108	0.0018	5.5e-09
20	62127121	rs310618	T	C	709614	0.6712	-0.0108	0.0018	5.5e-09
13	104090848	rs9514131	T	G	684854	0.1207	-0.0154	0.0026	5.6e-09
17	27502029	rs11080090	A	G	776694	0.8431	-0.0134	0.0023	5.7e-09
4	60253877	rs925421	A	G	674423	0.2657	0.0116	0.002	5.8e-09
21	30690558	rs2832283	A	G	792324	0.2208	0.0115	0.002	5.8e-09
8	25661397	rs11784576	T	G	690143	0.3027	0.0109	0.0019	5.9e-09
9	129390800	rs3829849	T	C	793851	0.3589	0.0098	0.0017	5.9e-09
12	23559163	rs1584121	A	G	692007	0.1907	-0.0126	0.0022	6e-09
1	191386639	rs645482	A	G	688815	0.7057	0.0109	0.0019	6.2e-09
3	64718258	rs2371767	C	G	768041	0.2769	0.0107	0.0018	6.2e-09
9	10119157	rs10118866	T	G	690616	0.2238	0.012	0.0021	6.2e-09
11	121942512	rs4936671	C	G	678888	0.3672	0.0105	0.0018	6.2e-09
13	62683659	rs1394879	C	G	692138	0.417	0.0101	0.0017	6.2e-09
20	12700157	rs2876248	T	C	688475	0.6432	0.0105	0.0018	6.2e-09
17	71754545	rs2619976	T	C	684417	0.4132	0.0104	0.0018	6.3e-09
5	151254297	rs10066835	T	C	662130	0.01637	0.0428	0.0074	6.5e-09
6	56810539	rs1020548	A	G	688748	0.8344	-0.0132	0.0023	6.6e-09
6	55013291	rs9475173	A	G	678491	0.6535	0.0108	0.0019	6.6e-09
19	42637232	rs3826705	T	C	690844	0.8794	-0.0157	0.0027	6.6e-09
12	110310916	rs7397059	T	C	792768	0.5789	0.0096	0.0017	6.7e-09
16	73606563	rs825680	A	T	680731	0.5827	0.0104	0.0018	6.7e-09
17	56093061	rs11649864	A	G	663638	0.09127	0.0178	0.0031	6.7e-09
2	151224579	rs2119753	A	G	684462	0.611	0.0102	0.0018	6.8e-09
14	40102072	rs1956153	A	T	692473	0.8213	-0.013	0.0022	6.8e-09
12	122462486	rs1169091	T	C	678299	0.2767	-0.0113	0.002	6.9e-09
20	43428323	rs1117080	C	G	690702	0.7015	0.011	0.0019	7e-09
5	111301546	rs9326846	A	G	688531	0.689	-0.0108	0.0019	7.1e-09
7	75616105	rs17685	A	G	637984	0.2744	0.0114	0.002	7.1e-09
9	14651283	rs11790280	T	C	684876	0.6138	-0.0103	0.0018	7.1e-09
6	35428900	rs6457824	T	C	691743	0.05239	0.0228	0.0039	7.2e-09
14	62592332	rs8007097	T	C	682026	0.4652	-0.0101	0.0017	7.2e-09
17	9792872	rs17681708	T	C	692361	0.6877	-0.0106	0.0018	7.2e-09
6	97385975	rs17448885	C	G	689962	0.6537	0.0105	0.0018	7.3e-09
5	77787889	rs4704513	C	G	686651	0.8189	-0.0125	0.0022	7.4e-09
2	212289728	rs16846133	T	C	687572	0.7012	-0.0108	0.0019	7.5e-09
2	162715135	rs2053865	T	C	687357	0.5706	0.01	0.0017	7.6e-09
11	56634316	rs11228824	A	G	679916	0.1881	-0.0128	0.0022	7.6e-09
15	35826859	rs7181610	A	T	667503	0.8585	0.0145	0.0025	7.8e-09
13	56465597	rs9527455	A	C	689591	0.2323	-0.0117	0.002	8e-09
17	73759552	rs7209235	A	G	683445	0.695	-0.0111	0.0019	8e-09
5	71494931	rs13153166	A	C	724781	0.95475	0.0232	0.004	8.1e-09
5	77372852	rs368863	T	C	683807	0.2393	-0.0117	0.002	8.1e-09
15	47142090	rs12899905	T	C	779361	0.281	-0.0106	0.0018	8.2e-09
7	19778086	rs10263780	A	G	544806	0.139	-0.0157	0.0027	8.3e-09
14	98616999	rs17096510	A	C	688644	0.8641	0.0148	0.0026	8.3e-09
14	73107771	rs2526919	A	G	688870	0.4699	-0.0099	0.0017	8.4e-09
10	98988759	rs1468069	A	C	691817	0.3573	0.0104	0.0018	8.5e-09
11	85341933	rs3781815	T	C	690329	0.8175	0.0128	0.0022	8.5e-09
4	115124089	rs7694732	A	G	690622	0.5622	0.0099	0.0017	8.7e-09
13	78371890	rs1668633	T	C	688791	0.5738	0.01	0.0017	8.7e-09
13	85903717	rs9547153	A	G	775400	0.6161	-0.0098	0.0017	8.7e-09
1	190804630	rs2489676	T	G	689550	0.4507	-0.01	0.0017	8.8e-09
6	27329267	rs17739702	C	G	692559	0.9123	0.0182	0.0032	8.9e-09
4	173584086	rs1158684	A	G	688147	0.5088	0.0099	0.0017	9.1e-09
14	29662355	rs10132411	C	G	687151	0.7143	-0.0111	0.0019	9.2e-09
2	157607055	rs1462496	A	T	629880	0.3882	0.0105	0.0018	9.3e-09
11	68699775	rs653264	A	G	686404	0.5306	-0.0099	0.0017	9.3e-09
16	67316600	rs7200919	A	G	793695	0.4134	0.0095	0.0017	9.3e-09
5	86172206	rs10942476	A	G	686324	0.5107	-0.0099	0.0017	9.5e-09
7	32514776	rs16875962	T	C	691607	0.5635	0.0099	0.0017	9.5e-09
11	113234679	rs719802	T	C	692544	0.3803	0.0101	0.0018	9.5e-09
2	42935961	rs4953577	T	C	689607	0.5525	0.0099	0.0017	9.9e-09
4	38344189	rs12502727	A	G	688681	0.8861	-0.016	0.0028	9.9e-09
4	30710878	rs3919949	A	G	685741	0.6879	-0.0106	0.0019	9.9e-09
1	209211968	rs11119208	A	G	793772	0.387	0.0095	0.0017	1e-08
4	55221467	rs1492767	T	C	794161	0.4957	0.0094	0.0016	1e-08
6	5977833	rs1885728	A	G	682316	0.6787	0.0108	0.0019	1e-08
10	66590825	rs1227244	A	G	682133	0.6628	-0.0106	0.0019	1e-08
10	18554623	rs1277723	A	G	784894	0.7756	0.0113	0.002	1e-08
13	81012613	rs9318686	T	C	690542	0.6625	-0.0105	0.0018	1e-08
5	106489892	rs1030174	C	G	684515	0.5333	0.0099	0.0017	1.1e-08
7	35080931	rs329277	T	G	686149	0.5211	-0.0099	0.0017	1.1e-08
9	81739686	rs11138082	T	C	690289	0.7971	0.0123	0.0022	1.1e-08
12	16470918	rs11056875	T	C	691176	0.1469	0.0138	0.0024	1.1e-08
14	69816344	rs1275691	A	G	795482	0.4559	-0.0094	0.0016	1.1e-08
16	89644001	rs455527	T	C	779790	0.94411	0.0199	0.0035	1.1e-08
18	6873954	rs1241986	A	G	687757	0.8479	-0.0139	0.0024	1.1e-08
20	9106087	rs6056413	A	T	748884	0.1711	0.0127	0.0022	1.1e-08
2	171605495	rs6433243	T	C	691231	0.3465	0.0102	0.0018	1.2e-08
16	54244754	rs9921416	T	C	682666	0.4407	-0.01	0.0018	1.2e-08
5	59208302	rs6879326	T	C	690684	0.4953	-0.0098	0.0017	1.3e-08
7	131619847	rs1593304	A	G	669507	0.1993	0.0126	0.0022	1.3e-08
9	118664402	rs9408882	A	G	794283	0.4594	-0.0093	0.0016	1.3e-08
1	77421888	rs1883776	A	G	664381	0.0953	0.0171	0.003	1.4e-08
2	16607101	rs11096549	T	C	686285	0.7112	0.0109	0.0019	1.4e-08
3	24920083	rs2362774	A	G	689012	0.3621	-0.0101	0.0018	1.4e-08
10	84279949	rs999889	A	G	690572	0.2818	-0.0108	0.0019	1.4e-08
11	50130676	rs11606884	T	G	691513	0.91797	-0.018	0.0032	1.4e-08
13	53485153	rs7987314	T	G	793677	0.8821	-0.0146	0.0026	1.4e-08
14	53189731	rs10144318	A	C	794528	0.489	0.0092	0.0016	1.4e-08
15	44013509	rs8033995	C	G	692600	0.09366	-0.0166	0.0029	1.4e-08
5	142862611	rs17100323	C	G	674502	0.4297	0.01	0.0018	1.5e-08
5	141720261	rs4912637	A	G	691647	0.3461	-0.0103	0.0018	1.5e-08
6	35066091	rs2762343	A	G	692176	0.5092	-0.0097	0.0017	1.5e-08
6	142010889	rs9389942	T	C	690401	0.2494	0.0115	0.002	1.5e-08
10	16120989	rs10904675	A	C	688358	0.2342	-0.0117	0.0021	1.5e-08
13	36229873	rs2274550	T	C	691463	0.1402	-0.014	0.0025	1.5e-08
16	27990351	rs7206395	A	G	687108	0.1984	0.0123	0.0022	1.5e-08
18	23178748	rs273697	A	G	683992	0.4779	-0.0098	0.0017	1.5e-08
1	42438196	rs591088	T	C	691522	0.5589	-0.0097	0.0017	1.6e-08
2	135755629	rs1530559	A	G	774201	0.5523	0.0097	0.0017	1.6e-08
3	44883971	rs10514710	A	G	790885	0.205	-0.0116	0.0021	1.6e-08
4	16600664	rs6818414	T	C	685947	0.508	-0.0097	0.0017	1.6e-08
11	117267884	rs573455	A	G	795095	0.453	-0.0093	0.0016	1.6e-08
11	115622993	rs6589497	T	C	692536	0.8816	-0.0152	0.0027	1.6e-08
14	97258752	rs10131890	A	C	691777	0.9503	-0.0222	0.0039	1.6e-08
14	92428410	rs2160077	A	G	795067	0.4294	0.0093	0.0016	1.6e-08
14	82506639	rs6574695	C	G	680356	0.8659	-0.0146	0.0026	1.6e-08
15	57120989	rs1657930	A	G	684138	0.8028	-0.0123	0.0022	1.6e-08
5	164600151	rs189843	C	G	685314	0.5557	-0.0098	0.0017	1.7e-08
6	50655314	rs280329	T	C	726011	0.95305	0.0245	0.0043	1.7e-08
6	155987825	rs9478671	A	G	688072	0.7913	-0.012	0.0021	1.7e-08
2	110010962	rs4676084	A	G	685747	0.4101	0.0098	0.0017	1.8e-08
5	168192944	rs1014194	A	C	686107	0.6434	0.0102	0.0018	1.8e-08
5	108732690	rs2052883	A	G	692071	0.5871	0.0098	0.0017	1.8e-08
5	172925741	rs254800	T	G	687952	0.5208	0.0098	0.0017	1.8e-08
6	142853486	rs262130	T	C	679542	0.1969	0.0127	0.0023	1.8e-08
9	120660025	rs12380502	C	G	689880	0.4266	-0.0098	0.0017	1.8e-08
20	2129907	rs6047046	A	G	682140	0.5139	0.0098	0.0017	1.8e-08
1	15881237	rs12759296	T	G	692127	0.6891	0.0104	0.0018	1.9e-08
4	68156598	rs17767510	C	G	683125	0.1697	0.0129	0.0023	1.9e-08
5	165185571	rs7727781	T	C	683127	0.5205	0.0097	0.0017	1.9e-08
11	56914157	rs6591407	A	C	794246	0.1861	-0.0118	0.0021	1.9e-08
12	49167683	rs3730074	A	C	684072	0.1464	0.0138	0.0025	1.9e-08
15	72548765	rs12904652	T	C	691051	0.7657	0.0113	0.002	1.9e-08
2	146047105	rs1445305	A	G	687678	0.1045	-0.0161	0.0029	2e-08
5	107954472	rs10073659	T	C	674901	0.03818	-0.0255	0.0045	2e-08
6	53988640	rs634042	T	C	692479	0.6403	-0.01	0.0018	2e-08
7	44553496	rs217433	T	C	790096	0.7947	-0.0117	0.0021	2e-08
15	61194234	rs2899663	A	G	792284	0.4901	-0.0092	0.0016	2e-08
5	81131428	rs10514222	A	G	687922	0.90599	0.0164	0.0029	2.1e-08
8	4137396	rs17069831	T	C	675848	0.2795	-0.0109	0.0019	2.1e-08
11	18312953	rs4757638	A	G	683983	0.5896	0.0101	0.0018	2.1e-08
4	67667090	rs4860782	A	C	723655	0.1902	-0.0122	0.0022	2.2e-08
10	93810872	rs1776209	A	G	683705	0.7227	0.0107	0.0019	2.2e-08
8	17002725	rs2959592	T	C	762826	0.8045	0.0118	0.0021	2.3e-08
2	220363488	rs2280039	A	G	794862	0.6532	0.0095	0.0017	2.4e-08
5	112889374	rs10071816	A	G	685172	0.1941	0.0123	0.0022	2.4e-08
8	38332318	rs881301	T	C	691753	0.5818	-0.0097	0.0017	2.4e-08
3	10027724	rs17535749	A	G	777038	0.1023	0.015	0.0027	2.5e-08
5	103945178	rs2161097	T	C	692354	0.4436	0.0096	0.0017	2.5e-08
8	106368050	rs1021066	T	G	690198	0.4763	-0.0096	0.0017	2.5e-08
8	15173560	rs7009017	C	G	688662	0.1203	0.0148	0.0027	2.5e-08
13	59841918	rs9527958	A	G	691019	0.671	-0.0102	0.0018	2.5e-08
18	44788274	rs9965170	A	G	692261	0.429	-0.0097	0.0017	2.5e-08
1	10743363	rs284262	T	C	643552	0.4533	0.0099	0.0018	2.6e-08
5	137725003	rs17171818	T	C	690575	0.2111	0.0117	0.0021	2.6e-08
7	37714304	rs2717926	T	C	794691	0.6624	0.0097	0.0017	2.6e-08
20	50402079	rs17201143	T	C	691867	0.3124	-0.0103	0.0019	2.6e-08
5	106910910	rs12519552	A	G	691439	0.8449	-0.0132	0.0024	2.7e-08
5	108743293	rs2914711	A	G	692086	0.4124	-0.0097	0.0017	2.7e-08
9	137989785	rs10858334	C	G	672640	0.8585	-0.0143	0.0026	2.7e-08
13	60497331	rs2322622	T	C	790422	0.6299	-0.0094	0.0017	2.7e-08
3	128039895	rs11708733	A	G	683787	0.04812	-0.0227	0.0041	2.8e-08
5	86131060	rs13159555	A	G	691621	0.7863	-0.0119	0.0021	2.8e-08
15	78117685	rs6495252	T	C	685875	0.3831	0.0099	0.0018	2.8e-08
20	12430673	rs2423668	T	C	527352	0.4495	0.0105	0.0019	2.8e-08
2	192949003	rs13001304	T	C	686301	0.6881	0.0104	0.0019	2.9e-08
15	77799657	rs4886869	A	G	678149	0.3952	-0.01	0.0018	2.9e-08
17	75707094	rs1865989	A	T	682923	0.37	-0.01	0.0018	2.9e-08
17	68215574	rs236527	C	G	676956	0.6956	-0.0107	0.0019	2.9e-08
3	193639623	rs13072095	T	C	795578	0.6656	0.0095	0.0017	3e-08
6	44805214	rs857601	T	G	691300	0.7189	0.0104	0.0019	3e-08
2	133518125	rs13034320	C	G	677027	0.2589	0.0114	0.0021	3.1e-08
5	107607109	rs17452260	A	C	651586	0.01924	0.0355	0.0064	3.1e-08
6	144280529	rs3819811	A	G	682154	0.3172	-0.0103	0.0019	3.1e-08
12	16954133	rs10846428	T	C	794724	0.7693	-0.0106	0.0019	3.1e-08
1	173457834	rs2000	A	G	668845	0.0314	-0.0281	0.0051	3.2e-08
11	97831073	rs7933205	A	G	692432	0.2115	-0.0116	0.0021	3.2e-08
16	52548037	rs12443621	A	G	688078	0.5332	-0.0096	0.0017	3.2e-08
16	7071254	rs2061813	A	T	678583	0.2578	0.0112	0.002	3.2e-08
17	29349688	rs8067737	T	C	649518	0.1101	0.0166	0.003	3.2e-08
2	200760629	rs1704190	A	G	692593	0.634	0.0098	0.0018	3.3e-08
6	164102214	rs9356132	T	C	792719	0.6834	-0.0099	0.0018	3.3e-08
7	1273845	rs10275044	A	T	610254	0.2075	-0.0129	0.0023	3.3e-08
13	94116675	rs7323827	A	G	689566	0.675	0.0102	0.0018	3.3e-08
1	85201228	rs818524	T	C	670078	0.3061	-0.0106	0.0019	3.4e-08
4	144168013	rs1039763	A	C	689685	0.5958	-0.0097	0.0018	3.4e-08
6	19078274	rs2842385	A	G	689031	0.8019	-0.012	0.0022	3.4e-08
3	70024751	rs2172211	A	G	794768	0.7392	-0.0101	0.0018	3.5e-08
7	122052524	rs3807875	A	G	771110	0.6287	-0.0094	0.0017	3.5e-08
12	89899912	rs7313924	C	G	785448	0.7138	0.0101	0.0018	3.5e-08
10	131120802	rs6482729	T	C	676977	0.6615	-0.0102	0.0019	3.6e-08
14	41573132	rs12589208	A	G	678354	0.8224	-0.0126	0.0023	3.6e-08
14	30488699	rs226000	T	C	793480	0.8245	0.0119	0.0022	3.6e-08
2	182584021	rs11904490	A	C	679650	0.3911	-0.0099	0.0018	3.7e-08
3	28631124	rs4521182	T	C	688234	0.31	0.0104	0.0019	3.7e-08
9	27612918	rs483752	T	C	515509	0.7415	0.0121	0.0022	3.7e-08
16	10180223	rs6497676	A	G	688507	0.6417	-0.0098	0.0018	3.7e-08
1	189839840	rs3005710	A	G	680203	0.2117	0.0117	0.0021	3.8e-08
5	140992235	rs3844598	A	G	690704	0.479	-0.0095	0.0017	3.8e-08
11	119824102	rs472611	A	G	686211	0.6616	-0.0101	0.0018	3.8e-08
1	34283008	rs7512146	T	G	688657	0.5084	-0.0094	0.0017	3.9e-08
2	102436738	rs12615778	A	G	684324	0.6942	0.0104	0.0019	3.9e-08
8	68205187	rs13267015	T	C	692322	0.2788	0.0105	0.0019	3.9e-08
18	13186928	rs12953970	A	G	686597	0.1833	0.0125	0.0023	3.9e-08
12	123425575	rs4148866	T	C	676418	0.4068	0.0098	0.0018	4e-08
3	89533267	rs2346840	T	G	682225	0.741	-0.0107	0.002	4.1e-08
3	53520140	rs7630080	A	G	783736	0.92382	0.0168	0.0031	4.1e-08
9	14346060	rs10119216	T	C	719128	0.6486	-0.01	0.0018	4.1e-08
6	129408564	rs4538727	A	G	673440	0.401	-0.0099	0.0018	4.2e-08
1	42091708	rs1109255	T	C	795348	0.5569	-0.0089	0.0016	4.3e-08
8	6264879	rs2440452	T	G	692117	0.1339	0.0142	0.0026	4.3e-08
18	73139335	rs7235563	C	G	692255	0.642	0.0098	0.0018	4.3e-08
2	155027447	rs12620249	A	G	680810	0.8501	-0.0135	0.0025	4.4e-08
3	131956008	rs11707639	A	G	684260	0.6197	-0.0096	0.0018	4.4e-08
22	50637922	rs6712	C	G	688469	0.1368	0.0138	0.0025	4.4e-08
3	18742270	rs11128904	C	G	691222	0.7273	0.0106	0.0019	4.5e-08
3	185307402	rs4686682	T	C	625243	0.2585	-0.011	0.002	4.5e-08
10	12943973	rs12779328	T	C	690736	0.2833	0.0105	0.0019	4.5e-08
3	176341188	rs1454148	T	C	691136	0.2668	0.0106	0.0019	4.6e-08
5	17276986	rs298563	T	C	683103	0.1807	0.0127	0.0023	4.6e-08
9	34521867	rs2281997	T	C	684503	0.3251	0.0102	0.0019	4.6e-08
2	241351756	rs1316369	A	G	687811	0.6708	0.0101	0.0018	4.7e-08
4	171082129	rs523092	T	C	687863	0.4872	-0.0094	0.0017	4.7e-08
11	28581557	rs1596299	T	C	683678	0.6815	0.0102	0.0019	4.7e-08
1	116467819	rs10923803	T	G	688847	0.6028	-0.0096	0.0018	4.8e-08
12	132688115	rs11246991	T	C	641135	0.1451	0.0144	0.0026	4.8e-08
2	60823556	rs7564220	A	C	690909	0.1825	0.0121	0.0022	4.9e-08
11	89207232	rs10765208	T	G	688168	0.06905	0.0191	0.0035	4.9e-08
5	71829971	rs246551	A	T	691115	0.2188	0.0114	0.0021	5e-08
9	85858511	rs7874181	T	G	690868	0.8457	-0.0131	0.0024	5e-08
11	20959394	rs8176786	T	C	691266	0.05116	0.0216	0.004	5e-08
17	55799993	rs9910424	T	C	794819	0.5133	-0.0088	0.0016	5e-08
CHR, chromosome; POS, position of SNP; SNP, single nucleotide polymorphism; N, sample size; SE, standard error

## Sheet: S4_Table
S4 Table: Instrumental variables for WHRadjBMI after clumping
CHR	POS	SNP	Effect_Allele	Other_Allele	N	Freq_Effect_Allele	Beta	SE	P
6	127454893	rs72959041	A	G	549629	0.0417	0.1624	0.0044	2.08e-291
6	43757896	rs998584	A	C	674183	0.4799	0.0487	0.0017	1.22e-170
12	124505444	rs863750	T	C	693934	0.5842	0.0373	0.0017	4.17e-101
3	64718258	rs2371767	C	G	679069	0.2703	-0.0402	0.0019	1e-100
1	219655369	rs2791550	T	G	694588	0.2478	-0.037	0.0018	3.35e-93
1	119546842	rs10923724	T	C	694500	0.5569	0.0347	0.0017	1.25e-89
6	34192036	rs114760566	A	C	484563	0.0432	0.0932	0.0049	9.027e-82
2	165513091	rs10195252	T	C	693958	0.5846	0.0324	0.0017	8.432e-78
12	124496316	rs1054852	A	G	484563	0.6225	0.0384	0.0021	1.485e-72
12	26463082	rs11048456	T	C	694431	0.7648	-0.0342	0.0019	1.049e-69
6	6738752	rs1294410	T	C	694393	0.3825	-0.0309	0.0018	2.26e-69
1	170372503	rs10919388	A	C	665612	0.2729	-0.0333	0.0019	9.712e-66
3	156797648	rs10049088	T	C	681080	0.3815	-0.029	0.0018	1.45e-59
1	172352990	rs714515	A	G	687964	0.5555	-0.0276	0.0017	6.491e-59
19	33893008	rs3786897	A	G	693294	0.5803	-0.0279	0.0017	2.997e-58
20	45529571	rs2236519	A	G	626533	0.3693	0.0298	0.0019	4.071e-58
12	54342684	rs1443512	A	C	694543	0.2215	0.0308	0.002	1.162e-53
3	129341403	rs6795831	A	C	627216	0.8144	0.0348	0.0023	4.905e-53
4	89730074	rs2167750	T	C	627208	0.4729	0.0274	0.0018	5.529e-53
6	126812007	rs74949497	A	C	484563	0.9769	-0.0995	0.0066	3.834e-51
7	25862790	rs2391168	A	C	691795	0.1948	0.0317	0.0021	2.449e-49
5	173362458	rs6861681	A	G	693674	0.2918	0.0275	0.0019	4.183e-49
12	54387947	rs3803042	A	G	625688	0.4295	0.0268	0.0018	4.841e-49
19	18389135	rs12608504	A	G	694553	0.3596	0.0258	0.0018	3.09e-47
5	55806751	rs459193	A	G	694515	0.2494	0.0278	0.0019	3.993e-47
13	51221618	rs797486	A	C	694585	0.893	0.0373	0.0026	4.379e-46
3	12489342	rs17819328	T	G	693372	0.5677	-0.0247	0.0017	4.788e-46
16	81534790	rs2925979	T	C	692391	0.2959	0.0265	0.0019	7.332e-46
7	26397239	rs1534696	A	C	682757	0.5687	-0.0244	0.0017	3.151e-44
22	29449477	rs2294239	A	G	694017	0.5685	0.0243	0.0017	4.04e-44
20	6626218	rs2145272	A	G	694482	0.6367	-0.0247	0.0018	3.95e-43
6	126932356	rs139717191	A	G	484563	0.0108	0.1314	0.0097	1.321e-41
18	2846812	rs11664106	A	T	484563	0.6304	0.0282	0.0021	5.901e-41
8	72469742	rs4738141	A	G	661288	0.7433	-0.0262	0.002	9.577e-41
17	68453345	rs8066985	A	G	694540	0.4878	0.0228	0.0017	2.028e-40
6	139831757	rs634869	T	C	694613	0.4193	0.0229	0.0017	2.598e-40
3	52637486	rs2276824	C	G	693464	0.461	0.0222	0.0017	8.897e-38
11	111647998	rs10502148	T	C	627223	0.3572	-0.023	0.0018	5.865e-36
1	154991389	rs905938	T	C	692430	0.7233	0.0243	0.002	1.345e-35
12	123329101	rs11060344	A	G	484563	0.8628	-0.0356	0.0029	1.636e-35
11	64004723	rs56271783	C	G	484563	0.0439	0.059	0.0049	1.212e-33
20	5668714	rs805770	T	C	624279	0.3979	0.0222	0.0018	1.332e-33
2	188115398	rs1569135	A	G	694469	0.5373	0.0205	0.0017	2.986e-33
6	127321485	rs997112	A	G	694384	0.5628	0.0207	0.0017	6.216e-33
14	91547136	rs7492628	C	G	626927	0.6801	-0.0229	0.0019	4.909e-32
8	25464690	rs11992444	T	G	484563	0.5085	0.0233	0.002	5.567e-32
9	107686823	rs10820747	A	G	484563	0.2404	0.0271	0.0023	1.096e-31
6	43806335	rs1317983	T	C	484563	0.3117	-0.0247	0.0021	1.582e-31
2	66234202	rs6719672	A	G	627231	0.8196	-0.0263	0.0023	1.665e-29
5	176527577	rs6556301	T	G	663437	0.3706	0.0206	0.0018	2.026e-29
7	27249617	rs17437657	A	G	620671	0.0867	-0.0372	0.0033	2.071e-29
2	112253851	rs1345203	T	C	484563	0.7829	0.0264	0.0024	2.233e-28
12	123174743	rs601339	A	G	613943	0.8232	0.0253	0.0023	1.463e-27
4	145825151	rs951252	A	G	694562	0.4514	-0.0185	0.0017	3.44e-27
9	107887738	rs9792666	A	G	614388	0.9603	0.0503	0.0047	3.915e-27
17	17543722	rs12936587	A	G	693646	0.4782	-0.0184	0.0017	9.249e-27
11	69262756	rs7395513	A	G	484563	0.4389	-0.0214	0.002	9.351e-27
17	59497277	rs757608	A	G	694592	0.3207	0.0194	0.0018	1.095e-26
7	28200097	rs1513272	T	C	551845	0.4361	-0.0198	0.0019	1.251e-26
11	62312786	rs2509967	C	G	626343	0.6338	-0.0199	0.0019	1.41e-26
6	160770552	rs541091	A	G	545328	0.4288	-0.0199	0.0019	2.987e-26
16	4415696	rs3747577	C	G	626179	0.2689	0.0215	0.002	3.344e-26
8	23610639	rs9644033	A	T	626939	0.7545	0.0222	0.0021	3.404e-26
6	34817079	rs147499178	T	C	484563	0.0292	0.0624	0.006	1.236e-25
10	114746580	rs4073980	C	G	551821	0.474	-0.0196	0.0019	1.528e-25
20	51699189	rs910382	A	G	625776	0.4937	-0.0187	0.0018	2.757e-25
7	73037366	rs55747707	A	G	551855	0.1783	-0.0244	0.0024	3.047e-25
6	100613915	rs2503100	A	G	627198	0.8345	-0.0245	0.0024	4.856e-25
6	126586054	rs11154352	A	G	682592	0.8178	0.0231	0.0022	6.16e-25
6	80916967	rs12527712	T	C	627314	0.0881	0.0339	0.0033	6.845e-25
20	34025756	rs143384	A	G	693189	0.5867	0.0178	0.0017	9.858e-25
2	67853013	rs7598832	T	C	694468	0.3333	-0.0183	0.0018	1.112e-24
3	49034879	rs6446204	T	C	694611	0.2435	-0.0207	0.002	1.16e-24
2	13073967	rs711869	A	G	627083	0.5566	-0.0186	0.0018	1.961e-24
7	107616011	rs11770285	C	G	627284	0.9006	0.0309	0.0031	7.057e-24
1	9335745	rs6688233	T	C	626909	0.2393	0.021	0.0021	9.638e-24
15	56528806	rs12595496	A	G	694565	0.8664	-0.0257	0.0026	1.049e-23
9	107665978	rs1800978	C	G	688307	0.8788	0.0262	0.0026	2.621e-23
4	56298300	rs10462028	A	G	627124	0.3237	0.0189	0.0019	2.949e-23
12	123885974	rs28768122	T	C	484563	0.2465	-0.0227	0.0023	3.512e-23
7	77357748	rs10264590	A	G	625011	0.4795	0.0175	0.0018	8.317e-23
11	823586	rs140201358	C	G	484563	0.9868	-0.0848	0.0086	9.583e-23
3	53241485	rs4687712	A	G	687877	0.5403	-0.0169	0.0017	1.631e-22
5	118729286	rs1045241	T	C	694273	0.2817	-0.0185	0.0019	3.511e-22
1	119501103	rs12144610	A	T	694541	0.831	-0.0214	0.0022	3.998e-22
8	128334900	rs13256367	A	C	627055	0.6535	0.0182	0.0019	6.148e-22
19	45422946	rs4420638	A	G	604317	0.813	0.0229	0.0024	6.809e-22
15	31689543	rs12441543	A	G	625657	0.2896	-0.0189	0.002	8.684e-22
9	95448381	rs10992414	A	C	627301	0.8256	-0.0223	0.0023	1.097e-21
3	129287004	rs72628504	A	G	484563	0.933	-0.0388	0.0041	2.035e-21
3	150066540	rs62271373	A	T	484563	0.0578	0.0408	0.0043	3.441e-21
6	7211818	rs1334576	A	G	627236	0.4254	-0.0171	0.0018	3.464e-21
3	12476555	rs56133301	A	G	484563	0.0143	-0.0807	0.0085	3.541e-21
12	66436097	rs10878367	A	T	611538	0.295	0.019	0.002	5.843e-21
4	965779	rs11724804	A	G	624890	0.4436	-0.017	0.0018	7.607e-21
18	60845884	rs12454712	T	C	654356	0.6243	0.017	0.0018	1.326e-20
8	126495818	rs10808546	T	C	694436	0.422	-0.0159	0.0017	1.981e-20
6	28453618	rs34676049	T	G	484563	0.8924	0.0294	0.0032	2.109e-20
10	122875589	rs2254069	A	G	623807	0.1283	0.0248	0.0027	2.508e-20
2	158412701	rs55920843	T	G	484563	0.9886	0.0859	0.0093	2.683e-20
10	80907147	rs780159	A	G	686401	0.4287	-0.0163	0.0018	3.332e-20
6	130354855	rs9388766	T	C	694603	0.3132	-0.017	0.0019	3.963e-20
4	26352363	rs6853254	T	G	627201	0.349	0.0174	0.0019	4.021e-20
9	113912553	rs10980797	A	G	484563	0.5194	-0.0182	0.002	4.515e-20
20	50963243	rs2904155	A	G	627245	0.372	-0.0169	0.0018	4.625e-20
21	39544159	rs2836179	A	G	627290	0.4133	-0.0167	0.0018	7.16e-20
17	18124908	rs12939469	T	C	627197	0.4129	-0.0166	0.0018	7.667e-20
6	81447478	rs1339376	C	G	484563	0.5954	0.0183	0.002	8.001e-20
11	65408937	rs3741378	T	C	691070	0.144	-0.0224	0.0025	1.134e-19
12	9075014	rs1805740	T	G	627211	0.7185	-0.0179	0.002	1.163e-19
5	54890802	rs7721054	T	C	693843	0.2948	0.0169	0.0019	1.559e-19
12	108618630	rs3764002	T	C	663799	0.2635	-0.0177	0.002	1.861e-19
6	27391802	rs34071253	T	C	484563	0.1095	-0.0284	0.0031	2.127e-19
4	124066948	rs303084	A	G	694504	0.7843	0.0187	0.0021	2.286e-19
19	55999142	rs8103017	C	G	484563	0.7044	-0.0196	0.0022	2.98e-19
4	103188709	rs13107325	T	C	693873	0.0808	-0.0306	0.0034	3.69e-19
8	8380471	rs7827182	C	G	567657	0.4407	-0.0166	0.0019	3.921e-19
3	49585243	rs56049603	C	G	484563	0.7878	0.0215	0.0024	3.965e-19
4	26079129	rs4558863	T	C	627314	0.8104	-0.021	0.0024	4.69e-19
1	23710475	rs2298632	T	C	682626	0.4861	-0.0155	0.0017	4.961e-19
19	33987424	rs3786915	T	G	627071	0.6814	0.0176	0.002	5.264e-19
18	20724810	rs7235010	A	G	694222	0.774	0.0186	0.0021	5.647e-19
20	39213710	rs910071	T	C	627030	0.3151	-0.0171	0.0019	6.274e-19
17	43933307	rs7221167	T	C	484563	0.5719	-0.0182	0.002	6.801e-19
5	55868097	rs13179413	T	C	671165	0.282	0.0177	0.002	8.914e-19
6	35383027	rs146874451	A	G	484563	0.9697	-0.0521	0.0059	9.692e-19
2	25378372	rs7589318	A	G	694457	0.3111	-0.0162	0.0018	1.24e-18
8	11843758	rs4841662	A	G	691317	0.4739	-0.0152	0.0017	1.365e-18
1	118864616	rs7534091	A	G	692250	0.7202	0.0171	0.0019	1.398e-18
2	111899881	rs3761706	A	G	626748	0.0734	0.0321	0.0037	1.699e-18
6	26408551	rs75782365	T	G	484563	0.8972	0.0283	0.0032	2.145e-18
6	27896799	rs71559054	A	C	484563	0.8918	0.0277	0.0032	2.297e-18
17	74211208	rs10512606	A	C	687831	0.9204	-0.0278	0.0032	2.362e-18
10	32619572	rs11592754	A	C	694498	0.8592	-0.0215	0.0025	3.223e-18
4	4990298	rs4450871	A	G	582854	0.5506	0.0166	0.0019	3.234e-18
8	11306846	rs3989103	A	G	484563	0.3287	-0.0183	0.0021	3.705e-18
3	48487048	rs730566	A	C	627310	0.2714	-0.0176	0.002	4.218e-18
17	7537792	rs727428	T	C	626586	0.454	0.0158	0.0018	4.253e-18
1	219583791	rs2791558	T	C	627036	0.2625	0.0178	0.0021	5.763e-18
2	67751114	rs12478439	C	G	625085	0.843	-0.0209	0.0024	6.786e-18
1	2970464	rs717795	T	C	627060	0.8014	-0.0196	0.0023	6.858e-18
16	49864791	rs2047937	T	C	694322	0.517	-0.0147	0.0017	7.308e-18
12	122483139	rs11043299	T	C	484563	0.3779	0.0189	0.0022	7.719e-18
5	132412299	rs11747001	A	G	694337	0.7639	0.0172	0.002	7.734e-18
3	46957298	rs9855938	A	G	693754	0.6505	0.0154	0.0018	1.594e-17
2	25512438	rs12999687	T	G	692962	0.5162	0.0146	0.0017	3.074e-17
13	111025118	rs4773173	A	G	686141	0.6743	0.0153	0.0018	4.232e-17
6	34625211	rs2814998	T	C	693233	0.2092	-0.0173	0.0021	4.892e-17
7	104756355	rs1144	T	C	688248	0.6642	-0.015	0.0018	5.57e-17
3	185516520	rs4686696	A	G	693522	0.3139	0.0152	0.0018	5.665e-17
12	48143315	rs145878042	A	G	484563	0.9896	0.0812	0.0097	8.07e-17
3	12848822	rs11718898	T	C	626204	0.3233	0.0157	0.0019	8.865e-17
1	205130413	rs3851294	A	G	627266	0.0965	-0.0257	0.0031	9.031e-17
11	62192931	rs2509963	T	C	626704	0.2609	-0.017	0.002	9.358e-17
6	85391568	rs9341990	A	G	627285	0.4131	0.0151	0.0018	9.459e-17
7	130445981	rs1364422	T	C	694615	0.2684	0.0157	0.0019	1.071e-16
15	42072530	rs1105881	C	G	627207	0.6349	-0.0156	0.0019	1.101e-16
6	41702227	rs13198178	C	G	614209	0.0641	0.0308	0.0037	1.163e-16
8	9086392	rs330047	A	T	484563	0.4998	0.0163	0.002	1.209e-16
7	117064625	rs10249651	T	C	694556	0.6269	-0.0147	0.0018	1.224e-16
5	142077715	rs10477191	A	G	484563	0.9358	-0.0332	0.004	1.342e-16
6	25903047	rs6903228	A	G	484563	0.8816	0.0252	0.0031	1.375e-16
20	62711459	rs8126001	T	C	484563	0.4853	-0.0164	0.002	1.604e-16
8	10641407	rs4321967	T	C	694215	0.5836	0.0143	0.0017	1.888e-16
17	44572068	rs3874943	A	G	484563	0.4859	0.0169	0.0021	1.939e-16
10	34165699	rs1474921	A	G	614829	0.3852	0.0155	0.0019	1.967e-16
14	69149428	rs4902632	A	T	604448	0.1778	0.0201	0.0024	2.388e-16
19	2176586	rs12459350	A	G	694419	0.5422	0.0141	0.0017	2.388e-16
14	58815839	rs1190982	T	C	626709	0.3027	0.0159	0.0019	2.458e-16
5	102305065	rs17154889	A	C	627201	0.3108	-0.0158	0.0019	3.899e-16
3	171785168	rs9647379	C	G	624516	0.3988	-0.015	0.0019	5.144e-16
2	66772000	rs11897119	T	C	692050	0.5952	-0.0142	0.0017	5.69e-16
1	103562263	rs1415361	T	C	484563	0.593	0.0161	0.002	5.829e-16
3	52506848	rs1011063	T	C	694479	0.7955	0.0176	0.0022	6.031e-16
3	168972802	rs998749	A	G	678637	0.5024	0.0139	0.0017	6.234e-16
12	30783475	rs11051005	A	G	694572	0.7677	0.0159	0.002	6.413e-16
9	96758342	rs2398893	A	G	694566	0.7142	0.0153	0.0019	6.75e-16
2	100288478	rs9678859	A	G	627274	0.1816	0.0188	0.0023	7.97e-16
10	27904321	rs1494204	T	C	626936	0.419	-0.0147	0.0018	8.062e-16
3	47473168	rs6792461	T	C	692417	0.4015	-0.014	0.0017	8.452e-16
15	67033151	rs1440372	T	C	692010	0.2666	-0.0155	0.0019	9.53e-16
2	216300482	rs1250259	A	T	614270	0.7409	-0.0164	0.002	1.035e-15
3	138104635	rs34905952	A	G	535689	0.1433	0.0209	0.0026	1.226e-15
7	120902185	rs2222543	C	G	624476	0.3761	-0.0147	0.0018	1.622e-15
8	9089793	rs330057	T	C	484563	0.4884	0.0156	0.002	2.303e-15
10	95346805	rs11187537	C	G	610077	0.2633	0.0163	0.0021	2.431e-15
13	51051302	rs9562980	A	G	484563	0.8765	-0.0237	0.003	2.456e-15
2	171421125	rs6433219	A	G	625531	0.2663	0.0162	0.002	2.844e-15
22	35660875	rs1053593	T	G	685581	0.6424	-0.014	0.0018	3.069e-15
8	25774337	rs13257034	T	C	627159	0.637	0.0146	0.0019	3.199e-15
11	69150850	rs7108119	T	C	618086	0.2083	0.0177	0.0023	3.309e-15
20	56135199	rs1328757	T	C	626402	0.4745	0.0141	0.0018	3.408e-15
8	135706219	rs10100533	A	G	627307	0.6217	0.0143	0.0018	8.43e-15
9	93972658	rs16907277	A	G	627291	0.8906	-0.0228	0.0029	9.082e-15
6	43346462	rs9369409	C	G	484563	0.4153	0.0154	0.002	9.368e-15
5	127357526	rs17764730	T	C	627292	0.2359	-0.0162	0.0021	9.679e-15
4	122624065	rs7680787	T	C	693901	0.6476	0.0138	0.0018	1.171e-14
8	89339721	rs7828497	T	G	484563	0.7308	-0.0172	0.0022	1.305e-14
20	45756772	rs6018291	C	G	627099	0.4453	-0.0139	0.0018	1.329e-14
10	80897515	rs779671	A	G	484563	0.4717	0.0154	0.002	1.369e-14
5	32773314	rs3792751	T	C	694315	0.3642	0.0136	0.0018	1.41e-14
1	155908657	rs140953793	C	G	484563	0.9813	0.058	0.0076	1.505e-14
17	40567260	rs72823057	C	G	484563	0.0731	0.0294	0.0038	1.692e-14
12	57146069	rs2277339	T	G	614842	0.8931	-0.0224	0.0029	2.347e-14
22	29265512	rs5762873	A	T	627302	0.0525	0.031	0.0041	2.523e-14
12	107120424	rs10778504	T	C	484563	0.3497	0.0158	0.0021	2.525e-14
18	46885025	rs7242873	A	G	694627	0.9184	-0.0242	0.0032	2.548e-14
12	123285110	rs138436155	C	G	484563	0.0407	0.0395	0.0052	2.727e-14
12	54320490	rs75824359	A	G	484563	0.9678	0.043	0.0057	3.614e-14
5	141973501	rs34000	T	C	604297	0.6	0.014	0.0019	3.681e-14
22	30677722	rs13056562	T	C	484563	0.1275	0.0226	0.003	3.8e-14
12	133766122	rs12828318	A	G	684927	0.8262	0.0173	0.0023	3.838e-14
4	123923955	rs149921263	A	G	484563	0.0367	0.0401	0.0053	4.27e-14
2	111887754	rs113135335	T	G	484563	0.9009	0.0251	0.0033	4.511e-14
11	10320608	rs12419064	A	G	551840	0.461	-0.0141	0.0019	4.529e-14
6	126331988	rs6920788	T	C	626550	0.7133	0.0149	0.002	4.779e-14
2	119444229	rs332105	A	G	624989	0.5547	-0.0137	0.0018	4.925e-14
7	80570871	rs917191	C	G	626903	0.5706	0.0138	0.0018	5.113e-14
12	123992064	rs73216951	T	C	484563	0.82	0.0205	0.0027	5.275e-14
1	86266109	rs598104	A	T	626434	0.5944	-0.0137	0.0018	5.365e-14
17	76417883	rs2376585	T	C	626927	0.1963	-0.0175	0.0023	5.501e-14
16	53498655	rs8054299	C	G	615528	0.6861	0.0146	0.0019	5.788e-14
6	133601845	rs6940715	A	C	627196	0.8944	0.0222	0.003	6.11e-14
12	124746863	rs12372180	A	G	682489	0.0606	0.0275	0.0037	6.153e-14
7	20424889	rs3807947	T	G	627221	0.6058	0.0137	0.0018	7.537e-14
19	17207851	rs55957788	A	G	484563	0.296	0.0161	0.0022	7.82e-14
3	43764315	rs740838	A	C	606754	0.0248	-0.0431	0.0058	8.976e-14
5	148572915	rs10463416	A	G	627148	0.3589	0.0137	0.0018	9.284e-14
11	14360435	rs2970332	A	G	627144	0.7608	0.0156	0.0021	1.006e-13
1	221290755	rs715300	T	C	627315	0.3095	0.0144	0.0019	1.107e-13
2	218392555	rs2373078	T	C	627188	0.0999	0.0215	0.0029	1.114e-13
4	125220708	rs11726981	A	C	627230	0.724	-0.0149	0.002	1.26e-13
12	33734935	rs2200155	A	G	627133	0.3718	-0.0138	0.0019	1.264e-13
1	22450487	rs2235529	T	C	627109	0.1612	-0.0182	0.0025	1.338e-13
2	67479214	rs11126117	A	G	627091	0.2485	0.0152	0.0021	1.401e-13
20	39690342	rs1997833	T	C	694226	0.7071	-0.0138	0.0019	1.63e-13
21	47535248	rs2839108	T	C	624905	0.7385	-0.0149	0.002	1.736e-13
2	114619997	rs4849294	T	C	627261	0.6137	0.0134	0.0018	1.772e-13
2	158503739	rs2444770	T	C	626805	0.8453	0.0182	0.0025	1.784e-13
4	145275039	rs6537279	A	G	626743	0.1978	0.0165	0.0022	1.786e-13
9	107736706	rs5020792	A	C	484563	0.1934	0.0185	0.0025	1.88e-13
1	212416078	rs4951583	T	C	627164	0.5863	-0.0133	0.0018	2.145e-13
2	172377212	rs7585974	C	G	484563	0.1826	0.0187	0.0026	2.307e-13
12	34636450	rs12372466	A	G	627250	0.5851	0.0134	0.0018	2.344e-13
8	9805695	rs56243511	T	C	535493	0.4515	-0.014	0.0019	2.372e-13
12	123837003	rs73231994	A	G	484563	0.028	0.0438	0.006	2.779e-13
1	200049302	rs6658424	A	T	627301	0.2845	-0.0143	0.002	2.884e-13
11	780827	rs4963156	T	C	484563	0.4499	-0.0144	0.002	3.12e-13
16	67418957	rs16957415	A	G	627093	0.9554	0.0313	0.0043	3.287e-13
7	27264718	rs75584603	C	G	484563	0.0188	0.0532	0.0073	3.331e-13
17	65396360	rs4247361	A	G	619757	0.3929	-0.0137	0.0019	4.418e-13
7	27298170	rs11771261	A	G	613114	0.1892	0.0169	0.0023	4.648e-13
15	74241506	rs750460	A	G	627104	0.4393	-0.013	0.0018	4.811e-13
5	4025324	rs11134029	T	C	484563	0.5456	0.0143	0.002	5.724e-13
2	48962291	rs17326656	T	G	627216	0.2346	0.0153	0.0021	5.773e-13
10	119315825	rs4751628	T	G	627235	0.6281	-0.0133	0.0018	6.161e-13
3	37535577	rs174829	A	G	591813	0.3523	-0.014	0.0019	6.284e-13
17	70295760	rs1029645	A	G	627175	0.545	-0.0129	0.0018	7.195e-13
15	51530097	rs17703883	T	C	627178	0.7627	-0.0149	0.0021	7.274e-13
19	13115480	rs10418336	A	G	623160	0.0415	-0.0327	0.0046	7.445e-13
2	9695282	rs11893688	T	C	592078	0.6614	0.0138	0.0019	7.746e-13
1	164740405	rs2279469	C	G	616758	0.4996	0.013	0.0018	7.922e-13
12	38413255	rs11181857	C	G	627168	0.5986	0.0132	0.0018	7.935e-13
17	73259083	rs2279162	T	C	692313	0.6806	0.013	0.0018	8.665e-13
10	77295957	rs9415106	A	G	627049	0.7138	0.0142	0.002	9.781e-13
10	89603424	rs10887759	A	G	694465	0.1595	0.0173	0.0024	1.058e-12
19	7183551	rs3786680	T	C	692661	0.0963	-0.0206	0.0029	1.084e-12
13	50535863	rs2475837	T	C	678119	0.1191	0.0186	0.0026	1.152e-12
11	36361607	rs7114403	A	T	626659	0.5179	0.0127	0.0018	1.196e-12
13	110932363	rs664532	T	C	551855	0.3811	0.0134	0.0019	1.376e-12
11	10921512	rs7932891	A	G	626262	0.2954	0.0141	0.002	1.39e-12
3	78841789	rs17311057	T	C	615028	0.285	0.0145	0.002	1.72e-12
5	76446103	rs4704389	A	G	692759	0.4126	0.0123	0.0017	1.738e-12
12	37898543	rs11181073	A	G	627221	0.5946	0.0129	0.0018	1.748e-12
12	94092690	rs10745659	C	G	627031	0.5607	-0.0127	0.0018	1.819e-12
6	43711366	rs12204413	A	C	484563	0.9094	-0.0245	0.0035	1.962e-12
10	4963327	rs12774134	T	C	681187	0.1186	-0.0188	0.0027	1.988e-12
2	37874850	rs13406302	A	C	692183	0.7272	-0.0135	0.0019	2.174e-12
3	129289978	rs144843366	A	G	484563	0.0142	0.0585	0.0083	2.279e-12
4	106160133	rs56185013	A	G	484563	0.2179	-0.0168	0.0024	2.492e-12
2	239769885	rs146095395	T	C	484563	0.18	-0.02	0.0029	2.604e-12
14	98345604	rs8003238	A	G	627295	0.5958	0.0127	0.0018	2.61e-12
7	42701627	rs13223034	T	C	627108	0.3174	-0.0133	0.0019	3.667e-12
17	61986027	rs2854152	A	G	626386	0.3189	0.0133	0.0019	3.936e-12
6	14595873	rs6932767	T	G	627215	0.7926	0.0154	0.0022	4.256e-12
2	219699999	rs78058190	A	G	484563	0.0493	0.0357	0.0052	4.266e-12
11	66105817	rs2276106	T	C	626007	0.2812	0.0139	0.002	4.278e-12
20	39197335	rs74698119	A	T	484563	0.9834	-0.0556	0.008	4.687e-12
10	33559319	rs10827226	T	C	484563	0.1417	0.0198	0.0029	4.798e-12
15	94029153	rs8030277	A	T	626916	0.6766	-0.0132	0.0019	5.97e-12
6	132785016	rs3757298	A	C	615027	0.8941	-0.0205	0.003	6.064e-12
15	40660515	rs35565646	A	G	484563	0.1687	0.0181	0.0026	7.168e-12
14	74991855	rs862031	A	G	689384	0.3582	-0.0124	0.0018	7.209e-12
1	114941326	rs3789615	T	C	681864	0.4281	-0.0118	0.0017	7.325e-12
5	134405482	rs6881034	T	C	625587	0.7072	-0.0136	0.002	7.905e-12
1	160412880	rs4656912	A	G	484563	0.2654	-0.0152	0.0022	8.765e-12
10	63882682	rs7070749	A	G	484563	0.5531	0.0136	0.002	9.1e-12
19	10070954	rs889129	A	T	593244	0.8774	-0.0198	0.0029	9.321e-12
7	45955029	rs3110697	A	G	626435	0.4348	0.0123	0.0018	1.08e-11
7	84554998	rs13232789	T	G	627142	0.6614	-0.0129	0.0019	1.1e-11
5	172748679	rs4868256	T	C	616777	0.5006	0.0128	0.0019	1.156e-11
2	165570358	rs142657805	T	C	484563	0.9856	-0.0581	0.0086	1.184e-11
4	5016883	rs11722554	A	G	565482	0.0377	-0.0334	0.0049	1.319e-11
7	93131162	rs2023772	A	C	692196	0.5115	0.0115	0.0017	1.415e-11
12	77905207	rs711076	T	C	694439	0.6797	-0.0123	0.0018	1.489e-11
2	58210522	rs6717480	A	C	627161	0.4075	0.0122	0.0018	1.572e-11
3	128752986	rs62265318	A	G	484563	0.0344	-0.0379	0.0056	1.572e-11
2	43754655	rs6752964	T	C	694429	0.8967	-0.0189	0.0028	1.661e-11
15	67654919	rs12442323	T	C	551869	0.2084	-0.0149	0.0022	1.714e-11
5	64679283	rs6867518	T	C	627200	0.8754	-0.018	0.0027	1.927e-11
8	121358527	rs7003062	T	C	614969	0.6051	-0.0124	0.0018	2.055e-11
17	53731579	rs8074638	A	G	626827	0.191	0.0157	0.0023	2.118e-11
22	31593435	rs2027982	T	C	627258	0.4255	-0.0121	0.0018	2.196e-11
3	35636709	rs11129657	T	C	627182	0.7925	-0.0147	0.0022	2.307e-11
3	99654183	rs73858966	A	T	484563	0.0788	0.0244	0.0037	2.461e-11
1	17308158	rs9435732	T	C	693273	0.2396	-0.0128	0.0019	2.57e-11
3	129284127	rs80245809	A	G	484563	0.0142	-0.0571	0.0086	2.607e-11
13	49895644	rs9316439	A	G	694210	0.3282	0.0124	0.0019	2.694e-11
4	157683685	rs1425486	T	C	693348	0.3506	-0.0119	0.0018	2.912e-11
10	80772591	rs6480914	A	G	484563	0.5844	0.0133	0.002	3.205e-11
12	48216529	rs2544027	A	G	484563	0.474	0.0132	0.002	3.344e-11
3	11406721	rs2595004	T	C	627230	0.8252	-0.0156	0.0024	3.389e-11
1	150999737	rs11204762	A	G	625850	0.7695	0.014	0.0021	3.391e-11
3	50313527	rs762705	A	C	484563	0.8348	-0.018	0.0027	3.616e-11
17	79934194	rs35344256	A	C	484563	0.3042	0.0142	0.0021	3.815e-11
1	172186787	rs10489293	T	G	626577	0.7369	0.0134	0.002	3.891e-11
8	71932204	rs3098872	T	G	627306	0.5924	-0.0119	0.0018	4.723e-11
1	9351491	rs61783470	A	G	484563	0.1258	-0.0196	0.003	4.765e-11
8	25891545	rs1485745	T	G	626997	0.5131	0.0118	0.0018	4.844e-11
7	32930597	rs7811609	T	C	627180	0.3742	-0.0121	0.0018	4.907e-11
11	8825966	rs11042077	A	G	627010	0.6564	0.0124	0.0019	4.986e-11
16	67971380	rs11574514	T	C	680758	0.041	-0.0285	0.0043	5.043e-11
2	24021231	rs17509001	T	C	694609	0.8424	-0.0161	0.0025	5.144e-11
11	32457675	rs2301254	A	G	484563	0.6212	0.0133	0.002	5.348e-11
9	17367946	rs10963067	A	C	627315	0.0941	-0.0209	0.0032	5.859e-11
10	95756500	rs1223583	A	G	694208	0.5204	-0.0112	0.0017	5.893e-11
1	165321568	rs6426912	T	C	605393	0.1087	0.0191	0.0029	6.152e-11
11	69456901	rs3017621	C	G	484563	0.9065	-0.0227	0.0035	6.35e-11
1	163762232	rs4657305	T	C	627238	0.462	-0.0117	0.0018	6.545e-11
13	22476288	rs1547149	A	G	627074	0.6464	-0.0123	0.0019	6.55e-11
12	123200016	rs139948644	T	C	484563	0.0269	-0.0414	0.0063	6.824e-11
9	111972671	rs12684047	A	T	626144	0.1914	-0.0154	0.0024	6.852e-11
10	3596526	rs7086377	T	G	627258	0.3952	0.0119	0.0018	6.88e-11
1	65539253	rs875868	A	C	626686	0.5663	0.0124	0.0019	6.883e-11
14	60903757	rs1254319	A	G	694412	0.3021	-0.0121	0.0019	7.111e-11
6	82297307	rs72895340	A	G	484563	0.0501	0.0298	0.0046	7.12e-11
7	101728638	rs367026	T	C	484563	0.6144	-0.0133	0.002	7.28e-11
21	36763769	rs2898237	A	G	694572	0.6879	0.0118	0.0018	7.473e-11
17	54769174	rs227733	A	C	626990	0.2835	0.0128	0.002	7.521e-11
13	51136739	rs978332	T	C	694541	0.7288	0.0124	0.0019	7.994e-11
12	113512945	rs10850127	T	C	603657	0.3056	0.013	0.002	8.173e-11
17	47358481	rs4794033	A	G	626793	0.1012	-0.0194	0.003	8.688e-11
10	94462882	rs1111875	T	C	694419	0.4179	-0.0112	0.0017	8.717e-11
19	8670147	rs62621197	T	C	484563	0.0361	-0.0358	0.0055	8.875e-11
8	126467962	rs142177774	C	G	484563	0.9895	-0.0666	0.0103	8.905e-11
19	18635457	rs12162223	C	G	484563	0.5661	0.0129	0.002	9.785e-11
14	71359064	rs2526886	T	G	484563	0.69	0.0138	0.0021	1.006e-10
2	225066513	rs2602680	T	G	627099	0.5455	0.0116	0.0018	1.011e-10
6	85720325	rs1322863	A	G	682825	0.0646	0.0222	0.0034	1.07e-10
22	28181399	rs2283847	T	C	665284	0.5594	0.0116	0.0018	1.214e-10
1	26197063	rs807067	T	C	693717	0.5285	0.011	0.0017	1.233e-10
3	107270460	rs16853606	A	G	626887	0.8412	-0.0151	0.0023	1.249e-10
4	15375527	rs4586926	A	C	627293	0.6363	0.0119	0.0019	1.324e-10
16	11642242	rs7102	T	C	686994	0.646	-0.0115	0.0018	1.383e-10
11	17372443	rs7928810	A	C	692557	0.6105	-0.0113	0.0018	1.408e-10
13	78163787	rs17067999	T	C	627309	0.1356	-0.0164	0.0026	1.446e-10
15	63831984	rs2058914	A	G	694589	0.7272	-0.0118	0.0019	1.562e-10
22	27647289	rs8142329	A	G	680293	0.8752	-0.0165	0.0026	1.595e-10
6	128038473	rs149285363	A	G	484563	0.9624	-0.0337	0.0053	1.656e-10
5	38736142	rs4293945	A	T	624922	0.5926	0.0117	0.0018	1.692e-10
2	207041053	rs3732083	T	C	627171	0.575	-0.0114	0.0018	1.737e-10
2	112156865	rs58099056	T	C	484563	0.5666	-0.0146	0.0023	1.754e-10
8	69562014	rs12543555	A	G	694376	0.8088	-0.0138	0.0022	1.788e-10
10	104403310	rs28408682	A	G	547577	0.3562	-0.0122	0.0019	1.822e-10
3	57187036	rs17289049	A	G	686026	0.9111	-0.0191	0.003	2.033e-10
5	171849098	rs72846967	A	G	484563	0.7032	-0.0137	0.0022	2.135e-10
2	24807533	rs11688048	T	C	627295	0.9008	0.0189	0.003	2.163e-10
20	571467	rs144033177	A	C	484563	0.9848	-0.0526	0.0083	2.209e-10
6	81951000	rs10943784	A	G	626927	0.331	-0.0121	0.0019	2.217e-10
5	142083969	rs112907088	A	G	484563	0.9755	-0.0409	0.0065	2.25e-10
2	11499032	rs6432188	T	C	693855	0.2016	0.0143	0.0023	2.251e-10
5	141860124	rs17098725	C	G	613500	0.4235	-0.0118	0.0019	2.328e-10
12	131441717	rs12823266	A	G	606371	0.7241	0.0131	0.0021	2.369e-10
19	49248730	rs838145	A	G	613255	0.5479	-0.0115	0.0018	2.436e-10
8	12632903	rs4474021	T	G	679364	0.3076	0.0118	0.0019	2.437e-10
17	40001119	rs60090576	A	G	484563	0.4343	0.0127	0.002	2.543e-10
17	3960620	rs7225453	T	C	627294	0.825	-0.0145	0.0023	2.662e-10
12	27522766	rs4964058	A	G	626919	0.5145	0.0113	0.0018	2.838e-10
16	4299089	rs79431809	A	G	484563	0.2216	-0.0151	0.0024	2.885e-10
11	47470345	rs34312154	A	G	551850	0.0945	0.0188	0.003	3.182e-10
15	37384284	rs2701523	A	G	626427	0.741	0.0129	0.002	3.206e-10
18	42443643	rs1893781	A	C	625010	0.1158	0.0175	0.0028	3.273e-10
9	119232655	rs10817896	T	C	626971	0.2768	0.0126	0.002	3.299e-10
10	5643511	rs7350438	T	C	626977	0.3763	-0.0116	0.0019	3.627e-10
13	51334298	rs2181728	T	G	600433	0.0112	0.0569	0.0091	3.758e-10
12	45985272	rs73108788	T	G	484563	0.1746	0.0163	0.0026	3.809e-10
9	112762434	rs150841499	T	C	484563	0.1085	-0.0201	0.0032	4.108e-10
17	27889643	rs62070804	T	C	484563	0.0177	0.0469	0.0075	4.363e-10
6	80592356	rs6912381	A	G	484563	0.325	-0.0132	0.0021	4.399e-10
15	99505062	rs2684787	T	C	626740	0.242	0.013	0.0021	4.731e-10
2	165726733	rs10185574	A	G	694351	0.8279	0.0142	0.0023	4.762e-10
1	203518382	rs2821231	T	C	598262	0.4599	0.0115	0.0018	4.901e-10
9	107578059	rs71511786	A	T	484563	0.9207	0.0228	0.0037	5.184e-10
21	46783285	rs11088991	T	C	484563	0.4172	0.0125	0.002	5.264e-10
20	10883131	rs6040229	A	G	627216	0.5481	-0.0112	0.0018	5.266e-10
1	156450873	rs2274319	T	C	627161	0.3462	0.0116	0.0019	5.337e-10
18	42749456	rs17739187	A	C	627313	0.2583	-0.013	0.0021	5.505e-10
9	98382950	rs7854560	T	C	694360	0.2902	0.0116	0.0019	5.854e-10
19	33815690	rs142183293	A	G	484563	0.0112	-0.0604	0.0098	6.168e-10
3	64605119	rs11721258	A	G	689023	0.7181	-0.0118	0.0019	6.267e-10
4	120126233	rs1511022	T	C	627153	0.1232	0.0169	0.0027	6.397e-10
12	2908330	rs56196860	A	C	484563	0.03	-0.0357	0.0058	6.452e-10
1	118991927	rs11800997	A	G	484563	0.8297	0.0163	0.0026	6.561e-10
22	47195050	rs801593	C	G	625084	0.7396	-0.0123	0.002	6.683e-10
2	158466273	rs1902032	T	C	668427	0.9434	-0.0235	0.0038	7.11e-10
4	177609609	rs2333496	T	C	692255	0.686	0.0114	0.0018	7.148e-10
2	25593739	rs13418395	T	C	484563	0.1377	0.018	0.0029	7.252e-10
2	165709517	rs7605145	A	C	627267	0.2181	-0.0134	0.0022	7.295e-10
19	7125519	rs1799815	A	G	484563	0.0663	-0.0245	0.004	7.468e-10
4	13247539	rs917681	T	C	694552	0.2945	0.0115	0.0019	7.58e-10
5	172142551	rs12657303	A	C	626919	0.3972	-0.0114	0.0018	7.933e-10
13	31031884	rs1360485	T	C	690926	0.6789	0.0114	0.0019	8.044e-10
16	3364997	rs12325187	C	G	626249	0.7323	0.0127	0.0021	8.3e-10
5	149878840	rs2343813	T	C	626418	0.0841	0.0192	0.0031	8.621e-10
5	53343529	rs6874524	T	C	627295	0.7713	0.0131	0.0021	8.926e-10
2	161714729	rs270960	A	C	687116	0.663	0.0111	0.0018	9.043e-10
14	23746269	rs1057119	C	G	620993	0.7725	0.0134	0.0022	9.169e-10
17	8263334	rs1561	T	C	687694	0.0705	0.0216	0.0035	9.253e-10
12	124795283	rs117285912	A	G	484563	0.0352	0.0331	0.0054	9.585e-10
17	43430696	rs7214661	A	G	626497	0.6503	0.0115	0.0019	9.674e-10
3	51208646	rs4378999	A	T	626887	0.8882	-0.0178	0.0029	9.779e-10
17	29630970	rs3087591	A	G	692400	0.6849	0.0114	0.0019	1.003e-09
12	123522924	rs117559704	A	G	484563	0.025	0.0386	0.0063	1.041e-09
16	85258191	rs7198287	T	C	623331	0.218	-0.0137	0.0022	1.045e-09
9	101760026	rs4743305	T	C	627116	0.6196	0.0112	0.0018	1.081e-09
2	66026431	rs6727797	T	C	690953	0.8337	-0.0139	0.0023	1.099e-09
19	11342599	rs17766692	T	C	484563	0.0652	0.0243	0.004	1.139e-09
14	35154381	rs12435790	A	G	605319	0.9209	0.0214	0.0035	1.161e-09
15	79033489	rs7176070	T	C	484563	0.2508	0.0138	0.0023	1.187e-09
3	61557775	rs73094710	T	G	484563	0.896	0.0197	0.0032	1.195e-09
5	157986357	rs17703354	T	C	626997	0.9152	-0.0202	0.0033	1.247e-09
11	130271647	rs747249	A	G	626947	0.3589	0.0114	0.0019	1.251e-09
12	123220379	rs137929115	T	C	484563	0.0146	-0.0527	0.0087	1.293e-09
10	95931087	rs17417407	T	G	684754	0.1705	0.0138	0.0023	1.314e-09
6	126187585	rs72969772	A	G	484563	0.9815	-0.0444	0.0073	1.378e-09
2	219191256	rs3731861	T	C	627073	0.6307	-0.0112	0.0019	1.398e-09
3	136137422	rs10935182	A	G	626927	0.4285	0.0109	0.0018	1.419e-09
6	20581828	rs7744833	A	G	627233	0.6823	0.0117	0.0019	1.423e-09
11	14872568	rs11023364	A	G	484563	0.5843	-0.0121	0.002	1.426e-09
14	52531408	rs146182298	T	C	484563	0.0381	0.0314	0.0052	1.445e-09
11	62926353	rs12291674	T	C	611274	0.9699	0.0331	0.0055	1.512e-09
22	28356600	rs118173451	T	C	484563	0.9839	-0.0483	0.008	1.516e-09
5	173136667	rs755643	A	G	627000	0.2882	-0.0119	0.002	1.561e-09
9	140079779	rs144926207	T	C	484563	0.9578	0.0319	0.0053	1.599e-09
1	204403659	rs3747636	A	G	627280	0.7717	0.0129	0.0021	1.6e-09
16	2155819	rs28610092	A	C	484563	0.8276	0.0158	0.0026	1.621e-09
2	226992454	rs1522811	A	C	627151	0.226	-0.0129	0.0021	1.638e-09
5	76023494	rs2227831	A	G	678751	0.9533	-0.0258	0.0043	1.651e-09
10	33464630	rs2506133	A	T	484563	0.7272	0.0134	0.0022	1.69e-09
5	34042097	rs299615	A	G	627105	0.1518	-0.0148	0.0025	1.708e-09
5	130867733	rs1029472	A	G	484563	0.9407	-0.0251	0.0042	1.744e-09
9	131561110	rs6478851	A	G	627165	0.25	0.0123	0.002	1.751e-09
13	50655989	rs41284816	T	G	484563	0.0182	-0.0454	0.0076	1.874e-09
6	43172430	rs16896344	A	G	627227	0.1071	0.0175	0.0029	1.896e-09
5	101780479	rs7734060	T	G	627220	0.7471	0.0123	0.002	1.919e-09
5	137698299	rs10055995	T	C	627307	0.5788	-0.0109	0.0018	1.938e-09
3	11426096	rs79531179	T	C	484563	0.955	0.0285	0.0048	1.939e-09
19	10819967	rs11085744	T	C	626346	0.5645	0.0109	0.0018	1.946e-09
5	180645425	rs11746028	T	C	626925	0.1813	-0.0141	0.0024	2.002e-09
9	94939076	rs10046898	T	C	484563	0.3764	-0.0122	0.002	2.01e-09
11	67024534	rs7952436	T	C	484563	0.0785	-0.022	0.0037	2.025e-09
7	46572992	rs2057869	A	G	605289	0.3009	0.0119	0.002	2.063e-09
5	55966023	rs6872807	T	G	694620	0.3405	0.0108	0.0018	2.187e-09
6	112522852	rs11757455	A	G	620513	0.0603	-0.0221	0.0037	2.204e-09
2	65963011	rs6709906	A	G	694522	0.5705	0.0103	0.0017	2.206e-09
9	107900842	rs11788299	A	T	593667	0.0681	-0.0234	0.0039	2.228e-09
8	75995961	rs1455813	A	G	627227	0.7157	-0.0117	0.002	2.268e-09
1	51284905	rs11205773	T	C	627317	0.9074	0.0187	0.0031	2.308e-09
3	127400781	rs1979527	A	C	625840	0.1989	0.0134	0.0022	2.364e-09
1	176778610	rs10913257	T	G	627006	0.4507	-0.0107	0.0018	2.376e-09
19	4502282	rs13041	T	C	484563	0.5153	0.012	0.002	2.415e-09
19	33777725	rs8111715	A	G	484563	0.18	-0.0161	0.0027	2.678e-09
13	44684600	rs10507524	T	C	627283	0.9046	-0.0182	0.0031	2.679e-09
6	22596987	rs2294823	T	C	626461	0.3092	0.0116	0.0019	2.721e-09
17	27714587	rs8076739	T	C	692392	0.5366	-0.0101	0.0017	2.735e-09
10	122945086	rs3943077	A	G	626860	0.2693	-0.0118	0.002	2.749e-09
11	64226550	rs77874174	A	G	484563	0.104	-0.0192	0.0032	2.763e-09
8	23884506	rs11786566	T	G	620250	0.546	-0.0109	0.0018	2.77e-09
7	50738482	rs2529411	C	G	591750	0.6354	-0.0114	0.0019	2.832e-09
21	35593827	rs28451064	A	G	484563	0.1268	0.018	0.003	2.874e-09
2	68464271	rs930653	A	T	627070	0.3558	0.0112	0.0019	2.893e-09
1	176250052	rs352300	C	G	627306	0.5453	0.0106	0.0018	2.919e-09
15	100263499	rs2603229	T	C	627113	0.2495	0.0123	0.0021	2.989e-09
1	154793763	rs951240	A	G	627174	0.737	0.012	0.002	3.064e-09
1	227755475	rs10799424	A	T	627296	0.2013	-0.0134	0.0023	3.086e-09
11	69150274	rs140829434	A	G	484563	0.0166	-0.0472	0.008	3.138e-09
17	21279289	rs7213608	T	C	626694	0.6826	-0.0115	0.0019	3.146e-09
7	14227425	rs2158828	A	G	665297	0.8271	-0.0135	0.0023	3.423e-09
3	37832172	rs2507948	A	G	627130	0.4507	0.0107	0.0018	3.445e-09
22	32097775	rs6518754	T	C	694507	0.4984	-0.0101	0.0017	3.617e-09
17	1612777	rs11078594	C	G	484563	0.187	-0.0149	0.0025	3.658e-09
19	19460541	rs73001065	C	G	551749	0.0606	0.0219	0.0037	3.68e-09
18	45377882	rs35710478	C	G	484563	0.4406	0.0118	0.002	3.761e-09
7	138023288	rs357438	C	G	612429	0.3522	-0.0114	0.0019	3.79e-09
16	10979440	rs11074934	T	C	626749	0.2719	0.0119	0.002	3.792e-09
8	129807905	rs2060145	T	C	627248	0.289	0.0116	0.002	3.935e-09
7	76876982	rs3108415	A	C	484563	0.7349	0.0131	0.0022	4.089e-09
20	6674887	rs6054471	T	C	627050	0.2582	0.0122	0.0021	4.1e-09
15	41222487	rs12441495	C	G	616536	0.1341	0.0163	0.0028	4.175e-09
11	10504751	rs11042839	A	G	484563	0.3271	0.0124	0.0021	4.249e-09
20	21098319	rs6047259	T	C	694395	0.6188	0.0104	0.0018	4.321e-09
15	98367100	rs13379794	A	G	624626	0.3945	0.0109	0.0018	4.338e-09
3	99255124	rs17775314	A	G	615572	0.917	-0.0191	0.0032	4.459e-09
19	46162346	rs73942938	T	C	551862	0.7362	-0.0146	0.0025	4.462e-09
6	25371369	rs62392365	A	T	484563	0.9315	0.0231	0.0039	4.932e-09
15	74328141	rs743581	T	G	484563	0.3646	0.012	0.0021	4.932e-09
12	56096816	rs2293413	T	C	624624	0.501	0.0105	0.0018	4.979e-09
14	68829295	rs1977211	A	G	484563	0.477	-0.0116	0.002	5.043e-09
2	111607401	rs7576541	T	C	627108	0.68	-0.0112	0.0019	5.222e-09
1	164529666	rs2275560	A	G	594287	0.2547	0.0135	0.0023	5.299e-09
4	89870964	rs2045517	T	C	625046	0.3982	0.0106	0.0018	5.46e-09
3	33872984	rs10212473	A	G	627322	0.7573	-0.0118	0.002	5.695e-09
3	187677380	rs522833	C	G	624145	0.7801	-0.0127	0.0022	6.035e-09
3	11967935	rs115183445	A	G	484563	0.1938	-0.0146	0.0025	6.109e-09
6	127542953	rs9791192	T	C	484563	0.1932	-0.0145	0.0025	6.171e-09
15	62435156	rs12440695	T	C	681364	0.6153	-0.0103	0.0018	6.334e-09
22	30120623	rs73159098	C	G	484563	0.0496	0.0273	0.0047	6.348e-09
3	12351223	rs12485478	A	G	678884	0.9746	-0.0296	0.0051	6.374e-09
13	50609483	rs150493080	T	G	484563	0.0525	0.0264	0.0045	6.379e-09
1	175198598	rs6425326	T	C	694631	0.254	-0.0112	0.0019	6.525e-09
9	137541413	rs12554943	T	C	484563	0.8727	0.0172	0.003	6.587e-09
5	60795485	rs13186194	T	C	694288	0.6166	-0.0102	0.0018	7.019e-09
15	51723139	rs77507269	T	C	484563	0.9799	0.0409	0.0071	7.494e-09
14	54339493	rs7160860	T	C	627230	0.1533	-0.0139	0.0024	7.639e-09
15	36105651	rs1826947	A	G	694318	0.4095	-0.0101	0.0018	7.827e-09
6	35278458	rs181798723	T	G	484563	0.0126	0.0528	0.0092	8.006e-09
6	152021049	rs73005768	A	G	484563	0.9574	-0.0281	0.0049	8.04e-09
1	203094406	rs1874142	A	G	626699	0.3895	-0.0107	0.0018	8.23e-09
4	3232257	rs3121419	T	C	627139	0.2974	-0.0111	0.0019	8.541e-09
12	115395280	rs1896313	T	C	694596	0.4357	-0.0099	0.0017	8.603e-09
17	69307999	rs7220854	T	C	484563	0.3432	0.012	0.0021	8.845e-09
11	112885527	rs10891490	T	C	694519	0.4153	0.01	0.0017	8.937e-09
11	26236292	rs72889643	T	G	484563	0.0632	0.0235	0.0041	8.942e-09
14	53987220	rs2000224	A	G	627203	0.3357	0.0109	0.0019	9.24e-09
16	73809928	rs400223	T	C	614135	0.4845	0.0104	0.0018	9.244e-09
2	59951465	rs13028903	T	C	626853	0.4599	0.0104	0.0018	9.33e-09
11	116773653	rs7943309	A	G	691026	0.0276	0.0272	0.0047	9.585e-09
5	141769375	rs254431	A	G	627230	0.1275	0.0151	0.0026	9.818e-09
22	39835587	rs4821897	A	G	627002	0.2431	0.0118	0.0021	9.929e-09
2	20143831	rs113386058	A	T	484563	0.9716	0.0346	0.006	1.025e-08
16	85150163	rs79311290	A	G	484563	0.8951	-0.0195	0.0034	1.027e-08
9	21971989	rs3731246	C	G	692623	0.8986	-0.016	0.0028	1.052e-08
12	98772975	rs7311622	T	C	625488	0.4528	-0.0104	0.0018	1.074e-08
3	9975386	rs2270894	C	G	591000	0.793	-0.0137	0.0024	1.076e-08
6	126090916	rs117868697	T	G	484563	0.0155	0.0473	0.0083	1.078e-08
3	49421026	rs114870878	T	C	484563	0.9784	-0.0394	0.0069	1.081e-08
19	13950294	rs34597097	A	G	484563	0.2239	-0.0137	0.0024	1.088e-08
11	2179352	rs3842761	C	G	484563	0.2512	0.0131	0.0023	1.105e-08
19	8468485	rs2241588	T	C	484563	0.1672	0.0152	0.0027	1.108e-08
12	102922986	rs2195243	C	G	690382	0.2084	-0.0119	0.0021	1.146e-08
15	61313142	rs4775348	A	T	625015	0.9144	0.0179	0.0031	1.153e-08
1	224050693	rs6699339	T	C	484563	0.294	-0.0124	0.0022	1.158e-08
1	36373823	rs645383	C	G	625924	0.9192	-0.0188	0.0033	1.173e-08
7	105334443	rs62487041	T	G	484563	0.3882	0.0116	0.002	1.183e-08
2	191746233	rs78219026	T	G	484563	0.9159	0.0203	0.0036	1.196e-08
10	93696575	rs12415793	A	G	625114	0.3695	-0.0106	0.0019	1.235e-08
10	32391109	rs2907794	A	G	694569	0.2546	-0.0113	0.002	1.251e-08
7	27304398	rs186230002	A	G	484563	0.0182	-0.0437	0.0077	1.258e-08
16	11150248	rs876476	A	G	627194	0.279	0.0112	0.002	1.294e-08
2	218277149	rs6736742	A	G	623327	0.3001	0.0111	0.002	1.454e-08
20	6760431	rs170986	A	C	579343	0.1693	0.0145	0.0026	1.521e-08
11	74375475	rs2186955	T	C	694481	0.8103	0.0123	0.0022	1.531e-08
3	123121286	rs12496583	A	G	692137	0.7501	-0.011	0.0019	1.57e-08
3	25585166	rs1286769	A	G	688180	0.456	-0.0098	0.0017	1.577e-08
1	161179877	rs4656994	A	G	627308	0.2065	0.0123	0.0022	1.602e-08
6	43789294	rs62401178	T	C	484563	0.0126	0.0516	0.0091	1.651e-08
7	107585473	rs2237687	T	C	613400	0.5161	-0.0105	0.0019	1.673e-08
7	30935900	rs12112380	T	C	690575	0.9433	-0.0214	0.0038	1.695e-08
6	1598227	rs2745581	A	G	616559	0.5869	0.0105	0.0019	1.697e-08
16	427784	rs11641742	A	G	592081	0.5886	0.0105	0.0019	1.713e-08
15	95851378	rs28439341	A	G	484563	0.0944	-0.0204	0.0036	1.853e-08
15	47905717	rs12908370	T	C	627303	0.6587	-0.0107	0.0019	1.86e-08
6	43773211	rs79692886	T	C	484563	0.987	-0.0494	0.0088	1.878e-08
12	125332955	rs10773111	T	C	693844	0.3976	-0.0098	0.0017	1.88e-08
19	4070542	rs72977000	A	G	484563	0.0286	0.0333	0.0059	1.882e-08
2	37987124	rs7566658	T	G	608278	0.8905	-0.0163	0.0029	1.956e-08
10	30360965	rs12770117	A	G	614991	0.9356	0.0215	0.0038	2.003e-08
5	66348255	rs2545401	C	G	627002	0.3915	0.0103	0.0018	2.104e-08
3	53086614	rs187548445	C	G	484563	0.9862	0.0489	0.0087	2.13e-08
16	1349209	rs7187167	T	C	627271	0.287	0.0112	0.002	2.131e-08
13	29145323	rs1340819	A	C	692892	0.6625	0.0102	0.0018	2.175e-08
19	4058395	rs58519763	A	G	484563	0.1121	0.0182	0.0033	2.196e-08
12	128756938	rs7973997	T	C	625704	0.3585	0.0106	0.0019	2.199e-08
15	68628163	rs2306022	T	C	626992	0.0873	0.0179	0.0032	2.228e-08
16	79744401	rs17767383	A	G	694570	0.341	0.0103	0.0018	2.264e-08
21	47308501	rs2330328	T	C	694494	0.1595	-0.0134	0.0024	2.277e-08
7	135248558	rs10258495	T	C	484563	0.3824	-0.0114	0.002	2.291e-08
1	85487520	rs10518327	A	G	693127	0.2898	0.0107	0.0019	2.306e-08
6	126185185	rs4897158	T	C	484563	0.2526	-0.0132	0.0024	2.316e-08
11	17708379	rs4141261	T	G	627207	0.3617	-0.0104	0.0019	2.332e-08
13	80952100	rs9601364	T	C	484563	0.7909	0.0136	0.0024	2.363e-08
11	119180316	rs7914	A	G	614273	0.2403	0.0118	0.0021	2.446e-08
12	6652227	rs7300366	A	G	694480	0.2646	-0.0109	0.002	2.466e-08
13	100747566	rs9557378	A	G	626569	0.2647	0.0113	0.002	2.5e-08
2	96795857	rs749458	T	C	626842	0.1998	-0.0126	0.0023	2.516e-08
18	15301379	rs114847269	A	G	484563	0.9801	-0.041	0.0074	2.536e-08
10	104388549	rs12357172	T	C	694514	0.3023	-0.0102	0.0018	2.564e-08
5	82834299	rs188703	A	G	626905	0.3694	0.0103	0.0018	2.57e-08
2	43189120	rs10153926	A	G	484563	0.2187	0.0134	0.0024	2.605e-08
3	66474954	rs7651129	A	G	627059	0.9258	0.0189	0.0034	2.625e-08
12	12879570	rs34322	T	C	626680	0.4663	0.01	0.0018	2.67e-08
17	45313545	rs74792869	T	C	484563	0.9867	0.0488	0.0088	2.675e-08
3	12315763	rs115381724	A	G	544281	0.8946	0.0354	0.0064	2.691e-08
6	45465753	rs1934328	A	T	626150	0.5223	-0.0101	0.0018	2.706e-08
5	77426083	rs7448322	A	G	625042	0.2575	0.0114	0.002	2.711e-08
17	40873303	rs4792953	T	C	627160	0.3873	0.0102	0.0018	2.758e-08
1	110501597	rs11579145	A	G	626911	0.5044	-0.0099	0.0018	2.787e-08
15	89410314	rs1516797	T	G	615255	0.677	0.0105	0.0019	2.843e-08
2	239452716	rs149438198	A	G	484563	0.9471	0.0246	0.0044	2.871e-08
6	153490116	rs1281990	T	C	484563	0.0474	-0.026	0.0047	2.872e-08
1	236191170	rs10803236	A	G	624671	0.5275	-0.0103	0.0019	2.938e-08
12	102415256	rs11111134	T	C	625920	0.7958	0.0124	0.0022	2.965e-08
8	25568676	rs12676669	A	T	484563	0.5973	-0.0113	0.002	2.983e-08
1	29503214	rs547976	A	G	694556	0.2677	-0.0106	0.0019	3.116e-08
13	93894245	rs1577099	T	C	627211	0.5157	0.0099	0.0018	3.125e-08
7	130027037	rs2268382	A	C	627035	0.6611	0.0105	0.0019	3.276e-08
19	33774591	rs12461296	A	C	598580	0.2053	-0.0126	0.0023	3.339e-08
1	220991171	rs7514450	T	C	484563	0.4199	0.011	0.002	3.368e-08
17	34866915	rs8070260	A	G	627179	0.4734	0.0099	0.0018	3.406e-08
11	36458997	rs62621409	A	G	484563	0.9586	-0.0273	0.005	3.425e-08
17	36924339	rs3744070	A	G	627026	0.1048	0.0161	0.0029	3.464e-08
1	35826518	rs494085	T	C	624358	0.8834	-0.015	0.0027	3.473e-08
3	113290450	rs13092681	T	C	484563	0.5731	-0.011	0.002	3.543e-08
5	178507090	rs1445845	A	G	627178	0.6523	-0.0104	0.0019	3.545e-08
3	136673157	rs835637	A	T	627224	0.5432	-0.0099	0.0018	3.606e-08
13	50935922	rs12874278	T	C	627288	0.0706	-0.02	0.0036	3.643e-08
10	24906143	rs7913390	T	C	484563	0.309	0.0118	0.0021	3.65e-08
15	96176302	rs13379908	T	C	627212	0.8288	-0.0133	0.0024	3.727e-08
1	170773792	rs10919477	A	C	627089	0.0651	0.0197	0.0036	3.743e-08
8	98936178	rs10087445	T	C	626673	0.1669	-0.013	0.0024	3.745e-08
16	86537032	rs1169644	A	G	626787	0.7708	0.0121	0.0022	3.9e-08
1	170071745	rs2421111	T	C	657956	0.0992	0.0172	0.0031	3.91e-08
8	128183871	rs191785584	A	G	484563	0.9728	-0.034	0.0062	3.958e-08
12	26437018	rs55706627	C	G	484563	0.0315	-0.0312	0.0057	4.054e-08
7	121076249	rs4727927	A	G	484563	0.2784	-0.012	0.0022	4.158e-08
14	52321987	rs140664623	T	G	484563	0.023	-0.0366	0.0067	4.205e-08
4	1624125	rs4865444	C	G	484563	0.6339	-0.0113	0.0021	4.351e-08
8	19824667	rs15285	T	C	685566	0.2636	-0.0107	0.002	4.413e-08
22	29480742	rs134630	A	G	625081	0.3287	-0.0104	0.0019	4.468e-08
1	94054382	rs236319	T	C	579625	0.3906	0.0105	0.0019	4.495e-08
9	139241595	rs28562046	C	G	484563	0.2431	-0.0126	0.0023	4.533e-08
17	7193255	rs3744405	A	G	607595	0.5032	-0.01	0.0018	4.541e-08
20	48839705	rs17789520	A	G	611590	0.0963	0.0171	0.0031	4.637e-08
7	68686127	rs7797307	C	G	614622	0.0598	-0.0218	0.004	4.732e-08
3	50671766	rs112256201	T	C	484563	0.0462	-0.0257	0.0047	4.733e-08
CHR, chromosome; POS, position of SNP; SNP, single nucleotide polymorphism; N, sample size; SE, standard error

## Sheet: S5_Table
S5 Table: Instrumental variables for microbial taxa after clumping
Taxa	CHR	POS	SNP	Other_Allele	Effect_Allele	Beta	SE	P	N	Freq_Effect_Allele
genus.Bifidobacterium.id.436	2	136616754	rs182549	T	C	0.119703	0.0127294	1.27822e-20	14778	0.4911
class.Actinobacteria.id.419	2	136616754	rs182549	T	C	0.111489	0.012066	3.79006e-20	16313	0.4911
order.Bifidobacteriales.id.432	2	136616754	rs182549	T	C	0.11707	0.0126703	5.942e-20	14915	0.4911
family.Bifidobacteriaceae.id.433	2	136616754	rs182549	T	C	0.11707	0.0126703	5.942e-20	14915	0.4911
genus.Bifidobacterium.id.436	2	135837906	rs7570971	C	A	0.113335	0.0125748	2.01343e-19	14666	0.5099
class.Actinobacteria.id.419	2	135907088	rs6730157	A	G	0.107534	0.0119089	2.42687e-19	16313	0.5099
order.Bifidobacteriales.id.432	2	135837906	rs7570971	C	A	0.112508	0.0125178	2.5317e-19	14795	0.5099
family.Bifidobacteriaceae.id.433	2	135837906	rs7570971	C	A	0.112508	0.0125178	2.5317e-19	14795	0.5099
phylum.Actinobacteria.id.400	2	135837906	rs7570971	C	A	0.086653	0.0113623	1.41347e-14	17782	0.5099
phylum.Actinobacteria.id.400	2	136608646	rs4988235	A	G	0.084524	0.0114729	1.12221e-13	17990	0.492
genus.Streptococcus.id.1853	12	100584014	rs11110281	C	T	-0.137519	0.0227398	2.58314e-09	15120	0.0676
genus.Enterorhabdus.id.820	4	127336602	rs11098863	A	T	-0.0966008	0.0162677	3.05646e-09	7524	0.4821
genus.Tyzzerella3.id.11335	19	1030320	rs67476743	G	T	0.132164	0.022208	3.74049e-09	4948	0.2853
genus.Erysipelatoclostridium.id.11381	17	10177708	rs7221249	G	A	0.0839861	0.0142741	4.30951e-09	9781	0.5467
genus.Ruminococcus1.id.11373	11	45688595	rs10769159	C	G	-0.0640277	0.0110059	5.29128e-09	16603	0.5338
genus.Faecalibacterium.id.2057	12	83502773	rs12320842	G	C	0.094833	0.0163962	7.56951e-09	17638	0.1322
family.Peptostreptococcaceae.id.2042	10	17019559	rs61841503	A	G	0.0919658	0.0161331	9.8012e-09	15333	0.1372
genus..Eubacteriumcoprostanoligenesgroup.id.11375	7	31085162	rs17159861	T	C	0.0962228	0.0168388	1.03787e-08	17380	0.1332
genus.Bifidobacterium.id.436	13	112859829	rs7322849	C	T	0.112428	0.0201813	1.08368e-08	14778	0.0964
genus.Peptococcus.id.2037	3	17793504	rs75754569	G	C	0.181434	0.0319429	1.09884e-08	5481	0.1103
family.Streptococcaceae.id.1850	12	100584014	rs11110281	C	T	-0.130554	0.0225943	1.40137e-08	15316	0.0676
order.Bifidobacteriales.id.432	13	112859829	rs7322849	C	T	0.110676	0.0200996	1.74032e-08	14915	0.0964
family.Bifidobacteriaceae.id.433	13	112859829	rs7322849	C	T	0.110676	0.0200996	1.74032e-08	14915	0.0964
genus..Ruminococcustorquesgroup.id.14377	19	49218060	rs35866622	C	T	-0.0612024	0.0109421	2.21337e-08	17240	0.4404
genus.RuminococcaceaeUCG013.id.11370	10	2219930	rs12781711	T	C	-0.0656129	0.0117477	2.55301e-08	16772	0.3131
genus.Oxalobacter.id.2978	9	87514407	rs736744	T	C	0.117882	0.0211262	2.57471e-08	4655	0.4155
genus.Allisonella.id.2174	9	79110160	rs602075	G	A	0.168974	0.0296976	3.56575e-08	3212	0.2306
genus.Romboutsia.id.11347	10	17019559	rs61841503	A	G	0.092888	0.0171454	3.99597e-08	13568	0.1372
genus.RuminococcaceaeUCG009.id.11366	14	39306809	rs8009993	C	G	-0.135936	0.0244857	4.42176e-08	7389	0.1292
order.Gastranaerophilales.id.1591	3	14306949	rs9864379	C	T	-0.160521	0.0292752	4.65873e-08	5768	0.1133
family.unknownfamily.id.1000001214	3	14306949	rs9864379	C	T	-0.160521	0.0292752	4.65873e-08	5768	0.1133
genus.unknowngenus.id.1000001215	3	14306949	rs9864379	C	T	-0.160521	0.0292752	4.65873e-08	5768	0.1133
family.Oxalobacteraceae.id.2966	3	171947435	rs4428215	A	G	0.12561	0.0230053	4.87931e-08	5167	0.2604
CHR, chromosome; POS, position of SNP; SNP, single nucleotide polymorphism; N, sample size; SE, standard error

## Sheet: S6_Table
S6 Table: Power calculations and F-statistics for BMI
Cancer	N_snp	r2	Sample size	fstat	power1.05	power1.1	power1.25	power1.33	power1.5
CRC	1094	0.0872193	686479	59.8636	0.868352	0.999977	1	1	1
endometrial	1093	0.0871225	686479	59.8456	0.241484	0.703402	0.999983	1	1
lung	1027	0.0817929	686479	59.454	0.497043	0.97018	1	1	1
oesophageal	939	0.0722019	686479	56.8148	0.284801	0.781312	0.999998	1	1
breast	969	0.0739127	686479	56.462	0.906743	0.999995	1	1	1
ovarian	1068	0.0850854	686479	59.6834	0.509372	0.974767	1	1	1
prostate	781	0.0597827	686479	55.825	0.598295	0.990441	1	1	1
RCC	1097	0.0873879	686479	59.8261	0.230627	0.670997	0.999924	1	1
N_snp, number of SNPs; powerX, power assuming a true odds ratio of X; fstat, F-statistic; CRC, colorectal cancer; RCC, renal cell carcinoma

## Sheet: S7_Table
S7 Table: Power calculations and F-statistics for WHRadjBMI
Cancer	N_snp	r2	Sample size	fstat	power1.05	power1.1	power1.25	power1.33	power1.5
Breast	571	0.0600918	484563	54.1914	0.840945	0.999931	1	1	1
CRC	650	0.0720558	484563	57.8097	0.799057	0.99979	1	1	1
Endometrial	644	0.071586	484563	57.9392	0.206755	0.618265	0.999828	1	1
Lung	601	0.0667087	484563	57.5574	0.422119	0.934606	1	1	1
Oesophageal	514	0.0575066	484563	57.4599	0.236653	0.685213	0.999949	1	1
Ovarian	633	0.0694829	484563	57.0862	0.433514	0.942806	1	1	1
Prostate	470	0.0505932	484563	54.887	0.528752	0.97718	1	1	1
RCC	640	0.0710507	484563	57.8325	0.196216	0.581801	0.999366	0.999999	1
N_snp, number of SNPs; powerX, power assuming a true odds ratio of X; fstat, F-statistic

## Sheet: S8_Table
S8 Table: Reverse MR analysis of cancer risk on BMI/WHRadjBMI
BMI/WHR	Cancer	Method	N_snp	Beta	SE	P	Pleiotropy	Heterogeneity	Leave-one-out
BMI	CRC	Inverse variance weighted	56	-0.00988677	0.0092393	0.284584	FALSE	FALSE	FALSE
BMI	RCC	Inverse variance weighted	3	0.012985	0.0116656	0.265668	FALSE	FALSE	FALSE
BMI	Endometrial	Inverse variance weighted	3	0.0196403	0.0324562	0.545091	FALSE	FALSE	FALSE
BMI	Lung	Inverse variance weighted	5	0.0365346	0.0549413	0.506066	FALSE	FALSE	FALSE
BMI	Oesophageal	Inverse variance weighted	4	-0.00782296	0.0119511	0.512739	FALSE	FALSE	FALSE
WHRadjBMI	CRC	Inverse variance weighted	137	0.00477015	0.00670607	0.476887	FALSE	FALSE	FALSE
WHRadjBMI	RCC	Inverse variance weighted	11	0.0241575	0.0204227	0.23686	FALSE	FALSE	FALSE
WHRadjBMI	Oesophageal	Inverse variance weighted	14	0.0202077	0.0206358	0.327455	FALSE	FALSE	FALSE
BMI, body mass index; WHRadjBMI, waist-hip ratio adjusted for BMI; CRC, colorectal cancer; RCC, renal cell carcinoma; N_snp, number of harmonised instrumental variables; SE, standard error

## Sheet: S9_Table
S9 Table: MR analysis of microbial taxa abundance on cancer risk
Taxa	Cancer	Method	N_snp	Beta	SE	P	Pleiotropy	Heterogeneity	Leave-one-out
phylum.Actinobacteria.id.400	CRC	Inverse variance weighted	2	0.393335	0.0698341	1.7769e-08	FALSE	FALSE	FALSE
class.Actinobacteria.id.419	CRC	Inverse variance weighted	2	0.30436	0.0546587	2.57132e-08	FALSE	FALSE	FALSE
genus..Ruminococcustorquesgroup.id.14377	CRC	Wald ratio	1	-0.544861	0.122219	8.27014e-06	NA	NA	FALSE
genus.Tyzzerella3.id.11335	CRC	Wald ratio	1	0.259928	0.0662683	8.76879e-05	NA	NA	FALSE
family.Oxalobacteraceae.id.2966	CRC	Wald ratio	1	-0.229312	0.0693732	0.000948121	NA	NA	FALSE
genus.Bifidobacterium.id.436	CRC	Inverse variance weighted	3	0.241122	0.0912185	0.00820915	FALSE	FALSE	TRUE
family.Bifidobacteriaceae.id.433	CRC	Inverse variance weighted	3	0.244671	0.0927498	0.00834048	FALSE	FALSE	TRUE
family.Bifidobacteriaceae.id.433	CRC	Weighted median	3	0.284828	0.057401	6.97444e-07	FALSE	FALSE	FALSE
family.Bifidobacteriaceae.id.433	CRC	MR Egger	3	4.24165	4.38024	0.510232	FALSE	FALSE	FALSE
order.Bifidobacteriales.id.432	CRC	Inverse variance weighted	3	0.244671	0.0927498	0.00834048	FALSE	FALSE	TRUE
order.Bifidobacteriales.id.432	CRC	Weighted median	3	0.284828	0.0626667	5.49019e-06	FALSE	FALSE	FALSE
order.Bifidobacteriales.id.432	CRC	MR Egger	3	4.24165	4.38024	0.510232	FALSE	FALSE	FALSE
genus.Oxalobacter.id.2978	CRC	Wald ratio	1	-0.11666	0.0636251	0.0667209	NA	NA	FALSE
genus.RuminococcaceaeUCG013.id.11370	CRC	Wald ratio	1	0.194899	0.11875	0.100745	NA	NA	FALSE
genus.unknowngenus.id.1000001215	CRC	Wald ratio	1	0.0997419	0.0730314	0.172021	NA	NA	FALSE
order.Gastranaerophilales.id.1591	CRC	Wald ratio	1	0.0997419	0.0730314	0.172021	NA	NA	FALSE
family.unknownfamily.id.1000001214	CRC	Wald ratio	1	0.0997419	0.0730314	0.172021	NA	NA	FALSE
genus.Faecalibacterium.id.2057	CRC	Wald ratio	1	-0.145731	0.120665	0.22715	NA	NA	FALSE
genus..Eubacteriumcoprostanoligenesgroup.id.11375	CRC	Wald ratio	1	-0.110084	0.125059	0.378719	NA	NA	FALSE
genus.RuminococcaceaeUCG009.id.11366	CRC	Wald ratio	1	-0.0832773	0.0984609	0.39767	NA	NA	FALSE
family.Streptococcaceae.id.1850	CRC	Wald ratio	1	0.0772155	0.115104	0.502327	NA	NA	FALSE
genus.Streptococcus.id.1853	CRC	Wald ratio	1	0.0733048	0.109274	0.502327	NA	NA	FALSE
genus.Erysipelatoclostridium.id.11381	CRC	Wald ratio	1	-0.0406732	0.088689	0.646518	NA	NA	FALSE
genus.Allisonella.id.2174	CRC	Wald ratio	1	0.0203933	0.0496873	0.681489	NA	NA	FALSE
genus.Peptococcus.id.2037	CRC	Wald ratio	1	-0.024409	0.0703142	0.728485	NA	NA	FALSE
family.Peptostreptococcaceae.id.2042	CRC	Wald ratio	1	0.0176574	0.11044	0.872974	NA	NA	FALSE
genus.Romboutsia.id.11347	CRC	Wald ratio	1	0.0174821	0.109344	0.872974	NA	NA	FALSE
family.Oxalobacteraceae.id.2966	Endometrial	Wald ratio	1	0.422471	0.171253	0.013627	NA	NA	FALSE
genus.Peptococcus.id.2037	Endometrial	Wald ratio	1	0.394831	0.168694	0.0192568	NA	NA	FALSE
genus.Erysipelatoclostridium.id.11381	Endometrial	Wald ratio	1	0.399364	0.219034	0.0682585	NA	NA	FALSE
family.Streptococcaceae.id.1850	Endometrial	Wald ratio	1	0.515265	0.282769	0.0684223	NA	NA	FALSE
genus.Streptococcus.id.1853	Endometrial	Wald ratio	1	0.489169	0.268447	0.0684223	NA	NA	FALSE
genus.unknowngenus.id.1000001215	Endometrial	Wald ratio	1	0.273767	0.178875	0.125893	NA	NA	FALSE
order.Gastranaerophilales.id.1591	Endometrial	Wald ratio	1	0.273767	0.178875	0.125893	NA	NA	FALSE
family.unknownfamily.id.1000001214	Endometrial	Wald ratio	1	0.273767	0.178875	0.125893	NA	NA	FALSE
genus.Oxalobacter.id.2978	Endometrial	Wald ratio	1	0.217061	0.155874	0.163757	NA	NA	FALSE
order.Bifidobacteriales.id.432	Endometrial	Inverse variance weighted	3	-0.131267	0.120042	0.274173	FALSE	FALSE	FALSE
family.Bifidobacteriaceae.id.433	Endometrial	Inverse variance weighted	3	-0.131267	0.120042	0.274173	FALSE	FALSE	FALSE
genus.Bifidobacterium.id.436	Endometrial	Inverse variance weighted	3	-0.129115	0.118244	0.274864	FALSE	FALSE	FALSE
genus..Eubacteriumcoprostanoligenesgroup.id.11375	Endometrial	Wald ratio	1	-0.286954	0.307477	0.350689	NA	NA	FALSE
class.Actinobacteria.id.419	Endometrial	Inverse variance weighted	2	-0.121368	0.135768	0.371357	FALSE	FALSE	FALSE
phylum.Actinobacteria.id.400	Endometrial	Inverse variance weighted	2	-0.143241	0.173672	0.409497	FALSE	FALSE	FALSE
genus.RuminococcaceaeUCG013.id.11370	Endometrial	Wald ratio	1	-0.232822	0.294486	0.429176	NA	NA	FALSE
genus.Faecalibacterium.id.2057	Endometrial	Wald ratio	1	-0.164218	0.311109	0.597605	NA	NA	FALSE
genus.RuminococcaceaeUCG009.id.11366	Endometrial	Wald ratio	1	0.0518549	0.219181	0.812979	NA	NA	FALSE
family.Peptostreptococcaceae.id.2042	Endometrial	Wald ratio	1	0.052273	0.2718	0.84749	NA	NA	FALSE
genus.Romboutsia.id.11347	Endometrial	Wald ratio	1	0.0517541	0.269102	0.84749	NA	NA	FALSE
genus..Ruminococcustorquesgroup.id.14377	Endometrial	Wald ratio	1	0.0312189	0.300444	0.917241	NA	NA	FALSE
genus.Tyzzerella3.id.11335	Endometrial	Wald ratio	1	0.00822284	0.160484	0.959136	NA	NA	FALSE
genus.Allisonella.id.2174	Endometrial	Wald ratio	1	0.00567365	0.12135	0.962709	NA	NA	FALSE
family.Streptococcaceae.id.1850	Lung	Wald ratio	1	0.405748	0.18446	0.0278317	NA	NA	FALSE
genus.Streptococcus.id.1853	Lung	Wald ratio	1	0.385198	0.175118	0.0278317	NA	NA	FALSE
genus..Ruminococcustorquesgroup.id.14377	Lung	Wald ratio	1	-0.368172	0.195417	0.0595609	NA	NA	FALSE
order.Bifidobacteriales.id.432	Lung	Inverse variance weighted	3	-0.146765	0.0795146	0.064926	FALSE	FALSE	FALSE
family.Bifidobacteriaceae.id.433	Lung	Inverse variance weighted	3	-0.146765	0.0795146	0.064926	FALSE	FALSE	FALSE
genus.Bifidobacterium.id.436	Lung	Inverse variance weighted	3	-0.144476	0.0783173	0.0650733	FALSE	FALSE	FALSE
genus.RuminococcaceaeUCG009.id.11366	Lung	Wald ratio	1	-0.26127	0.145495	0.072537	NA	NA	FALSE
phylum.Actinobacteria.id.400	Lung	Inverse variance weighted	2	-0.16436	0.115753	0.155631	FALSE	FALSE	FALSE
class.Actinobacteria.id.419	Lung	Inverse variance weighted	2	-0.126517	0.0904222	0.161758	FALSE	FALSE	FALSE
genus.Erysipelatoclostridium.id.11381	Lung	Wald ratio	1	-0.194806	0.14375	0.175363	NA	NA	FALSE
genus.Tyzzerella3.id.11335	Lung	Wald ratio	1	0.14025	0.110288	0.203487	NA	NA	FALSE
genus.Peptococcus.id.2037	Lung	Wald ratio	1	-0.143716	0.114041	0.207594	NA	NA	FALSE
genus..Eubacteriumcoprostanoligenesgroup.id.11375	Lung	Wald ratio	1	-0.214908	0.205118	0.294764	NA	NA	FALSE
genus.Oxalobacter.id.2978	Lung	Wald ratio	1	0.0929234	0.102645	0.365312	NA	NA	FALSE
family.Oxalobacteraceae.id.2966	Lung	Wald ratio	1	0.0982647	0.109164	0.368035	NA	NA	FALSE
genus.RuminococcaceaeUCG013.id.11370	Lung	Wald ratio	1	0.151556	0.192142	0.430248	NA	NA	FALSE
genus.Allisonella.id.2174	Lung	Wald ratio	1	-0.0416395	0.0794145	0.600048	NA	NA	FALSE
genus.unknowngenus.id.1000001215	Lung	Wald ratio	1	0.0404619	0.115847	0.726888	NA	NA	FALSE
order.Gastranaerophilales.id.1591	Lung	Wald ratio	1	0.0404619	0.115847	0.726888	NA	NA	FALSE
family.unknownfamily.id.1000001214	Lung	Wald ratio	1	0.0404619	0.115847	0.726888	NA	NA	FALSE
genus.Faecalibacterium.id.2057	Lung	Wald ratio	1	0.0586716	0.192053	0.759988	NA	NA	FALSE
family.Peptostreptococcaceae.id.2042	Lung	Wald ratio	1	-0.0488877	0.176065	0.781267	NA	NA	FALSE
genus.Romboutsia.id.11347	Lung	Wald ratio	1	-0.0484024	0.174317	0.781267	NA	NA	FALSE
genus..Ruminococcustorquesgroup.id.14377	Oesophageal	Wald ratio	1	0.807158	0.297374	0.00664189	NA	NA	FALSE
family.Oxalobacteraceae.id.2966	Oesophageal	Wald ratio	1	0.312874	0.167185	0.0612857	NA	NA	FALSE
genus.Oxalobacter.id.2978	Oesophageal	Wald ratio	1	-0.162026	0.156088	0.29925	NA	NA	FALSE
genus.Peptococcus.id.2037	Oesophageal	Wald ratio	1	-0.128421	0.167554	0.44341	NA	NA	FALSE
genus.Tyzzerella3.id.11335	Oesophageal	Wald ratio	1	-0.104416	0.152084	0.492356	NA	NA	FALSE
genus.Erysipelatoclostridium.id.11381	Oesophageal	Wald ratio	1	0.125021	0.214321	0.559669	NA	NA	FALSE
class.Actinobacteria.id.419	Oesophageal	Inverse variance weighted	2	0.0847937	0.153998	0.581896	FALSE	FALSE	FALSE
genus.Allisonella.id.2174	Oesophageal	Wald ratio	1	0.0591806	0.118953	0.618828	NA	NA	FALSE
phylum.Actinobacteria.id.400	Oesophageal	Wald ratio	1	0.102929	0.283943	0.716978	NA	NA	FALSE
genus.RuminococcaceaeUCG009.id.11366	Oesophageal	Wald ratio	1	0.0735639	0.216278	0.733754	NA	NA	FALSE
order.Bifidobacteriales.id.432	Oesophageal	Wald ratio	1	0.0589392	0.205006	0.77373	NA	NA	FALSE
family.Bifidobacteriaceae.id.433	Oesophageal	Wald ratio	1	0.0589392	0.205006	0.77373	NA	NA	FALSE
genus.Bifidobacterium.id.436	Oesophageal	Wald ratio	1	0.0576424	0.200495	0.77373	NA	NA	FALSE
genus.unknowngenus.id.1000001215	Oesophageal	Wald ratio	1	-0.0392471	0.175055	0.822602	NA	NA	FALSE
order.Gastranaerophilales.id.1591	Oesophageal	Wald ratio	1	-0.0392471	0.175055	0.822602	NA	NA	FALSE
family.unknownfamily.id.1000001214	Oesophageal	Wald ratio	1	-0.0392471	0.175055	0.822602	NA	NA	FALSE
genus.Romboutsia.id.11347	Oesophageal	Wald ratio	1	-0.0559814	0.263759	0.831916	NA	NA	FALSE
family.Peptostreptococcaceae.id.2042	Oesophageal	Wald ratio	1	-0.0565427	0.266403	0.831916	NA	NA	FALSE
family.Streptococcaceae.id.1850	Oesophageal	Wald ratio	1	-0.0513197	0.274982	0.851951	NA	NA	FALSE
genus.Streptococcus.id.1853	Oesophageal	Wald ratio	1	-0.0487206	0.261055	0.851951	NA	NA	FALSE
genus.Faecalibacterium.id.2057	Oesophageal	Wald ratio	1	0.0189807	0.300528	0.949641	NA	NA	FALSE
genus..Ruminococcustorquesgroup.id.14377	RCC	Wald ratio	1	0.43809	0.302444	0.147478	NA	NA	FALSE
genus.Erysipelatoclostridium.id.11381	RCC	Wald ratio	1	-0.301363	0.221841	0.174317	NA	NA	FALSE
family.Streptococcaceae.id.1850	RCC	Wald ratio	1	0.379274	0.28602	0.184826	NA	NA	FALSE
genus.Streptococcus.id.1853	RCC	Wald ratio	1	0.360065	0.271534	0.184826	NA	NA	FALSE
genus.Peptococcus.id.2037	RCC	Wald ratio	1	0.215774	0.185881	0.245716	NA	NA	FALSE
genus..Eubacteriumcoprostanoligenesgroup.id.11375	RCC	Wald ratio	1	-0.305978	0.298169	0.304801	NA	NA	FALSE
class.Actinobacteria.id.419	RCC	Inverse variance weighted	2	-0.121759	0.130794	0.351891	FALSE	FALSE	FALSE
phylum.Actinobacteria.id.400	RCC	Inverse variance weighted	2	-0.149662	0.168583	0.374667	FALSE	FALSE	FALSE
genus.Tyzzerella3.id.11335	RCC	Wald ratio	1	-0.138634	0.172058	0.420394	NA	NA	FALSE
genus.unknowngenus.id.1000001215	RCC	Wald ratio	1	0.100871	0.175943	0.566429	NA	NA	FALSE
order.Gastranaerophilales.id.1591	RCC	Wald ratio	1	0.100871	0.175943	0.566429	NA	NA	FALSE
family.unknownfamily.id.1000001214	RCC	Wald ratio	1	0.100871	0.175943	0.566429	NA	NA	FALSE
genus.Allisonella.id.2174	RCC	Wald ratio	1	-0.0681244	0.121132	0.573846	NA	NA	FALSE
genus.RuminococcaceaeUCG009.id.11366	RCC	Wald ratio	1	0.107364	0.226391	0.635328	NA	NA	FALSE
order.Bifidobacteriales.id.432	RCC	Inverse variance weighted	3	-0.0526389	0.115021	0.647207	FALSE	FALSE	FALSE
family.Bifidobacteriaceae.id.433	RCC	Inverse variance weighted	3	-0.0526389	0.115021	0.647207	FALSE	FALSE	FALSE
genus.Bifidobacterium.id.436	RCC	Inverse variance weighted	3	-0.0513975	0.113289	0.650056	FALSE	FALSE	FALSE
genus.RuminococcaceaeUCG013.id.11370	RCC	Wald ratio	1	0.103882	0.301889	0.730767	NA	NA	FALSE
genus.Faecalibacterium.id.2057	RCC	Wald ratio	1	0.083092	0.29605	0.778965	NA	NA	FALSE
genus.Oxalobacter.id.2978	RCC	Wald ratio	1	-0.0426645	0.158353	0.787601	NA	NA	FALSE
family.Oxalobacteraceae.id.2966	RCC	Wald ratio	1	0.0158034	0.168873	0.925442	NA	NA	FALSE
family.Peptostreptococcaceae.id.2042	RCC	Wald ratio	1	0.0247881	0.274636	0.928082	NA	NA	FALSE
genus.Romboutsia.id.11347	RCC	Wald ratio	1	0.024542	0.271909	0.928082	NA	NA	FALSE
N_snp, number of harmonised instrumental variables; SE, standard error; CRC, colorectal cancer; RCC, renal cell carcinoma

[truncated: 7 more sheets: S10_Table, S11_Table, S12_Table, S13_Table, S14_Table, S15_Table, S16_Table]
